# Supplementary material for: Ecological context structures duplication and mobilization of antibiotic and metal resistance genes in bacteria
Source: bioRxiv. 2026 Feb 6:2026.02.03.703612. Preprint. [Version 1] doi: 10.64898/2026.02.03.703612 (PMC12889720; doi:10.64898/2026.02.03.703612)
Supplement: Supplement 2 [file media-2.xlsx]

## Sheet: barnes_jewish_hospital
source	assembly_id	num_duplicates_inside_mge	num_duplicates_outside_mge	total_num_genes_inside_mge	total_num_genes_outside_mge	p_value	adj_p_value_fdr	is_significant_bh
Barnes Hospital	GCA_024763995.1	167	56	1693	3633	3.05329e-78	2.52745e-77	TRUE
Barnes Hospital	GCA_024764015.1	245	82	2280	2894	6.04859e-69	3.33792e-68	TRUE
Barnes Hospital	GCA_024764875.1	147	24	1890	3237	1.50352e-96	1.86687e-95	TRUE
Barnes Hospital	GCA_024765025.1	293	102	2386	2908	5.20242e-75	3.52346e-74	TRUE
Barnes Hospital	GCA_024765115.1	72	112	1262	3759	3.19654e-07	3.52803e-07	TRUE
Barnes Hospital	GCA_024765155.1	139	48	1595	3707	8.53123e-68	4.38329e-67	TRUE
Barnes Hospital	GCA_024765175.1	192	82	1984	3288	1.2359e-55	3.61078e-55	TRUE
Barnes Hospital	GCA_024765185.1	139	129	1585	3706	2.5267e-22	3.88123e-22	TRUE
Barnes Hospital	GCA_024765295.1	118	58	2340	2551	6.82232e-15	8.76315e-15	TRUE
Barnes Hospital	GCA_024765305.1	141	119	1933	3120	8.61318e-13	1.07846e-12	TRUE
Barnes Hospital	GCA_024765335.1	135	111	1985	3070	9.60446e-12	1.14485e-11	TRUE
Barnes Hospital	GCA_024765395.1	143	113	2060	2997	1.19461e-11	1.41267e-11	TRUE
Barnes Hospital	GCA_024765435.1	162	16	1916	3104	1.20192e-135	5.96955e-134	TRUE
Barnes Hospital	GCA_024765455.1	141	40	1699	3504	9.56275e-73	5.93687e-72	TRUE
Barnes Hospital	GCA_024765465.1	178	232	1613	3805	5.63511e-14	7.17633e-14	TRUE
Barnes Hospital	GCA_024765485.1	121	59	2340	2552	1.97988e-15	2.61063e-15	TRUE
Barnes Hospital	GCA_024765535.1	135	60	2302	2832	5.76996e-25	9.88188e-25	TRUE
Barnes Hospital	GCA_024765615.1	155	72	2023	3316	4.31755e-40	8.93493e-40	TRUE
Barnes Hospital	GCA_024765655.1	109	54	2052	2836	1.10763e-20	1.6023e-20	TRUE
Barnes Hospital	GCA_024765675.1	97	33	1101	3906	2.60301e-64	1.21203e-63	TRUE
Barnes Hospital	GCA_024765735.1	62	39	1865	2794	1.19534e-09	1.37004e-09	TRUE
Barnes Hospital	GCA_024765775.1	243	44	2292	3103	1.56956e-127	4.67728e-126	TRUE
Barnes Hospital	GCA_024765795.1	312	98	2869	2304	9.66938e-50	2.44193e-49	TRUE
Barnes Hospital	GCA_024765805.1	104	122	1392	3835	4.64953e-15	6.02417e-15	TRUE
Barnes Hospital	GCA_024765835.1	153	46	1721	3614	1.30185e-76	9.69876e-76	TRUE
Barnes Hospital	GCA_024765855.1	75	33	1196	3787	5.26716e-39	1.04641e-38	TRUE
Barnes Hospital	GCA_024765865.1	117	141	1867	3272	8.01721e-05	8.35359e-05	TRUE
Barnes Hospital	GCA_024765895.1	48	81	1170	3664	6.119e-05	6.43213e-05	TRUE
Barnes Hospital	GCA_024765905.1	86	111	1992	2920	0.218806	0.221783	FALSE
Barnes Hospital	GCA_024765935.1	85	17	1695	3140	5.00303e-52	1.33116e-51	TRUE
Barnes Hospital	GCA_024765955.1	155	74	1386	3744	4.70477e-66	2.26132e-65	TRUE
Barnes Hospital	GCA_024765975.1	98	106	1893	3116	6.12995e-05	6.43213e-05	TRUE
Barnes Hospital	GCA_024765995.1	98	99	1872	3143	2.2214e-06	2.39847e-06	TRUE
Barnes Hospital	GCA_024766015.1	170	40	1899	3362	9.96133e-90	1.06017e-88	TRUE
Barnes Hospital	GCA_024766035.1	194	87	2630	2504	1.42392e-21	2.08004e-21	TRUE
Barnes Hospital	GCA_024766055.1	102	48	2526	2146	3.73306e-08	4.21383e-08	TRUE
Barnes Hospital	GCA_024766065.1	59	68	1314	3646	2.08132e-09	2.36731e-09	TRUE
Barnes Hospital	GCA_024766095.1	134	111	1933	3112	1.40755e-12	1.74771e-12	TRUE
Barnes Hospital	GCA_024766115.1	181	112	1363	3810	7.70087e-63	3.27837e-62	TRUE
Barnes Hospital	GCA_024766135.1	119	38	2107	2890	1.32597e-38	2.56584e-38	TRUE
Barnes Hospital	GCA_024766155.1	102	35	2697	1934	1.4762e-11	1.73192e-11	TRUE
Barnes Hospital	GCA_024766175.1	223	97	1629	3749	1.19642e-89	1.18844e-88	TRUE
Barnes Hospital	GCA_024766195.1	60	28	1799	3009	1.40432e-16	1.88507e-16	TRUE
Barnes Hospital	GCA_024766215.1	118	35	1976	3000	1.59447e-45	3.59964e-45	TRUE
Barnes Hospital	GCA_024766235.1	150	58	1885	3173	2.4626e-49	6.0152e-49	TRUE
Barnes Hospital	GCA_024766255.1	119	103	2395	2718	0.00378291	0.00391427	TRUE
Barnes Hospital	GCA_024766275.1	96	60	1047	4167	1.75005e-45	3.89191e-45	TRUE
Barnes Hospital	GCA_024766295.1	48	134	1185	3829	0.303327	0.303327	FALSE
Barnes Hospital	GCA_024766305.1	145	58	1606	3754	4.02971e-63	1.76596e-62	TRUE
Barnes Hospital	GCA_024766335.1	86	172	1394	3825	0.00433852	0.0044582	TRUE
Barnes Hospital	GCA_024766355.1	53	86	1186	3794	5.33841e-06	5.72247e-06	TRUE
Barnes Hospital	GCA_024766375.1	96	149	2312	2256	5.79011e-07	6.34357e-07	TRUE
Barnes Hospital	GCA_024766395.1	77	25	2224	2364	1.25044e-18	1.74126e-18	TRUE
Barnes Hospital	GCA_024766415.1	105	150	1548	3676	8.74467e-07	9.51063e-07	TRUE
Barnes Hospital	GCA_024766425.1	150	69	1524	3577	4.55631e-58	1.47585e-57	TRUE
Barnes Hospital	GCA_024766445.1	82	102	1523	3511	2.33333e-07	2.59452e-07	TRUE
Barnes Hospital	GCA_024766475.1	150	58	1518	3560	1.71547e-67	8.52015e-67	TRUE
Barnes Hospital	GCA_024766495.1	108	15	1694	3235	7.37144e-83	6.46085e-82	TRUE
Barnes Hospital	GCA_024766515.1	155	110	1702	3576	6.13853e-32	1.1433e-31	TRUE
Barnes Hospital	GCA_024766525.1	113	73	1277	3882	8.36918e-41	1.75635e-40	TRUE
Barnes Hospital	GCA_024766555.1	46	68	1262	3814	9.26815e-06	9.86396e-06	TRUE
Barnes Hospital	GCA_024766565.1	103	15	2299	2324	3.45795e-51	9.03921e-51	TRUE
Barnes Hospital	GCA_024766595.1	105	16	2296	2325	1.87757e-50	4.82342e-50	TRUE
Barnes Hospital	GCA_024766615.1	108	15	2285	2335	5.38781e-56	1.60557e-55	TRUE
Barnes Hospital	GCA_024766625.1	105	26	1371	3752	1.17149e-71	6.9821e-71	TRUE
Barnes Hospital	GCA_024766645.1	101	37	1301	3737	1.85744e-55	5.22186e-55	TRUE
Barnes Hospital	GCA_024766655.1	79	38	1784	2791	5.42716e-19	7.62874e-19	TRUE
Barnes Hospital	GCA_024766795.1	161	119	1554	3857	1.47632e-39	3.01331e-39	TRUE
Barnes Hospital	GCA_024766835.1	122	69	1770	3247	1.31362e-28	2.35818e-28	TRUE
Barnes Hospital	GCA_024766875.1	169	20	1711	3259	1.33836e-140	9.97082e-139	TRUE
Barnes Hospital	GCA_024766935.1	158	98	1541	3860	2.40998e-48	5.79173e-48	TRUE
Barnes Hospital	GCA_024766995.1	107	62	1249	3861	1.88507e-43	4.07067e-43	TRUE
Barnes Hospital	GCA_024767005.1	137	95	1752	3189	2.63581e-23	4.31578e-23	TRUE
Barnes Hospital	GCA_024767095.1	135	89	2001	2899	1.34932e-16	1.82772e-16	TRUE
Barnes Hospital	GCA_024767155.1	155	75	2554	2554	2.06193e-16	2.7431e-16	TRUE
Barnes Hospital	GCA_024767165.1	113	101	1451	3712	1.73586e-22	2.6942e-22	TRUE
Barnes Hospital	GCA_024767185.1	147	55	2219	2939	4.39354e-38	8.39278e-38	TRUE
Barnes Hospital	GCA_024767235.1	158	50	1403	3685	3.78832e-90	4.342e-89	TRUE
Barnes Hospital	GCA_024767295.1	241	167	1451	4187	1.99602e-77	1.5653e-76	TRUE
Barnes Hospital	GCA_024767315.1	163	81	1830	3485	1.1108e-46	2.54629e-46	TRUE
Barnes Hospital	GCA_024767325.1	143	93	1534	3348	3.88725e-35	7.33165e-35	TRUE
Barnes Hospital	GCA_024767365.1	165	83	1805	3513	8.41229e-48	1.98957e-47	TRUE
Barnes Hospital	GCA_024767455.1	108	12	2368	2239	5.72242e-62	2.1316e-61	TRUE
Barnes Hospital	GCA_024767495.1	121	50	2139	2605	9.80169e-25	1.6596e-24	TRUE
Barnes Hospital	GCA_024767515.1	109	29	1551	3462	2.1224e-62	8.54696e-62	TRUE
Barnes Hospital	GCA_024767595.1	66	68	1325	3505	1.7886e-11	2.0659e-11	TRUE
Barnes Hospital	GCA_024767605.1	120	28	1992	2941	1.7086e-55	4.8958e-55	TRUE
Barnes Hospital	GCA_024767635.1	85	18	1458	3387	8.13204e-58	2.57803e-57	TRUE
Barnes Hospital	GCA_024767675.1	122	110	1463	3640	6.5261e-23	1.04558e-22	TRUE
Barnes Hospital	GCA_024767715.1	66	68	1325	3505	1.7886e-11	2.0659e-11	TRUE
Barnes Hospital	GCA_024767725.1	122	113	1457	3653	3.03129e-22	4.6088e-22	TRUE
Barnes Hospital	GCA_024767755.1	202	29	1706	3319	2.67848e-154	3.99093e-152	TRUE
Barnes Hospital	GCA_024767765.1	129	56	1302	3701	5.49003e-62	2.09747e-61	TRUE
Barnes Hospital	GCA_024767795.1	135	66	1294	3870	1.75051e-61	6.3616e-61	TRUE
Barnes Hospital	GCA_024767815.1	122	52	2154	2786	5.56128e-26	9.63524e-26	TRUE
Barnes Hospital	GCA_024767835.1	104	55	1260	3684	1.42806e-43	3.12914e-43	TRUE
Barnes Hospital	GCA_024767855.1	28	63	1044	3674	0.0225746	0.0230385	TRUE
Barnes Hospital	GCA_024767875.1	134	35	1667	3400	8.05672e-73	5.21936e-72	TRUE
Barnes Hospital	GCA_024767895.1	136	44	2630	2167	8.76557e-22	1.31926e-21	TRUE
Barnes Hospital	GCA_024767915.1	168	48	2693	2153	3.30584e-31	6.08111e-31	TRUE
Barnes Hospital	GCA_024767925.1	64	19	1981	2558	1.21854e-21	1.79765e-21	TRUE
Barnes Hospital	GCA_024767935.1	103	55	1396	3682	6.94338e-39	1.36127e-38	TRUE
Barnes Hospital	GCA_024767945.1	147	163	2248	2736	0.246472	0.248138	FALSE
Barnes Hospital	GCA_024767995.1	60	19	1980	2557	4.42448e-19	6.27854e-19	TRUE
Barnes Hospital	GCA_024768015.1	55	10	1920	2704	2.7201e-30	4.94262e-30	TRUE
Barnes Hospital	GCA_024768025.1	218	20	2979	2347	5.98162e-125	1.48543e-123	TRUE
Barnes Hospital	GCA_024768055.1	176	109	1636	3816	1.13725e-49	2.82416e-49	TRUE
Barnes Hospital	GCA_024768075.1	151	63	1546	3533	2.84342e-62	1.11492e-61	TRUE
Barnes Hospital	GCA_024768095.1	128	54	1555	3545	3.84133e-52	1.04065e-51	TRUE
Barnes Hospital	GCA_024768115.1	115	40	1255	3817	5.10543e-68	2.71682e-67	TRUE
Barnes Hospital	GCA_024768135.1	138	98	1947	3031	5.92503e-17	8.09935e-17	TRUE
Barnes Hospital	GCA_024768155.1	181	20	3115	1835	2.12737e-71	1.21914e-70	TRUE
Barnes Hospital	GCA_024768175.1	65	70	1322	3762	5.45977e-12	6.61387e-12	TRUE
Barnes Hospital	GCA_024768195.1	140	48	1708	3352	9.13264e-60	3.09265e-59	TRUE
Barnes Hospital	GCA_024768215.1	149	53	1738	3317	4.38245e-60	1.55473e-59	TRUE
Barnes Hospital	GCA_024768235.1	137	25	1798	3358	9.81494e-89	9.14016e-88	TRUE
Barnes Hospital	GCA_024768255.1	108	31	1594	3391	1.14494e-56	3.48155e-56	TRUE
Barnes Hospital	GCA_024768275.1	93	76	1566	3235	2.22972e-15	2.91428e-15	TRUE
Barnes Hospital	GCA_024768295.1	172	86	2403	2747	1.49335e-22	2.34221e-22	TRUE
Barnes Hospital	GCA_024768315.1	100	42	2578	2319	7.62336e-12	9.16033e-12	TRUE
Barnes Hospital	GCA_024768325.1	101	48	2090	3231	7.54255e-24	1.26274e-23	TRUE
Barnes Hospital	GCA_024768355.1	265	91	1686	3789	6.41837e-128	2.39084e-126	TRUE
Barnes Hospital	GCA_024768375.1	87	24	1846	3101	2.51167e-39	5.05728e-39	TRUE
Barnes Hospital	GCA_024768395.1	155	84	1753	3550	3.47406e-43	7.39477e-43	TRUE
Barnes Hospital	GCA_024768415.1	197	91	1869	3453	3.02117e-59	1.00034e-58	TRUE
Barnes Hospital	GCA_024768425.1	140	114	1703	3428	1.17034e-21	1.74381e-21	TRUE
Barnes Hospital	GCA_024768455.1	286	98	3470	1832	1.79208e-12	2.20677e-12	TRUE
Barnes Hospital	GCA_024768475.1	116	33	1602	3563	3.4967e-63	1.57881e-62	TRUE
Barnes Hospital	GCA_024768495.1	115	36	1569	3599	7.84649e-60	2.7189e-59	TRUE
Barnes Hospital	GCA_024768515.1	110	38	2568	2252	7.33733e-18	1.01228e-17	TRUE
Barnes Hospital	GCA_024768535.1	136	38	2187	2825	2.19945e-47	5.1206e-47	TRUE
Barnes Hospital	GCA_024768555.1	130	60	1278	3878	1.04291e-62	4.31647e-62	TRUE
Barnes Hospital	GCA_024768575.1	135	67	1345	3727	7.16901e-57	2.22538e-56	TRUE
Barnes Hospital	GCA_024768595.1	208	58	1840	3404	2.74007e-100	4.53634e-99	TRUE
Barnes Hospital	GCA_024768615.1	129	60	2273	2916	8.81808e-24	1.45988e-23	TRUE
Barnes Hospital	GCA_024768625.1	137	117	1934	3123	4.91679e-12	6.00494e-12	TRUE
Barnes Hospital	GCA_024768655.1	45	46	762	4246	1.9435e-19	2.78443e-19	TRUE
Barnes Hospital	GCA_024768675.1	114	95	1534	3664	1.12055e-22	1.77619e-22	TRUE
Barnes Hospital	GCA_024768695.1	142	23	1842	3329	8.56959e-97	1.16079e-95	TRUE
Barnes Hospital	GCA_024768715.1	138	102	1707	3593	6.58542e-27	1.15439e-26	TRUE
Barnes Hospital	GCA_024768735.1	108	33	1594	3281	8.85891e-53	2.4444e-52	TRUE
Barnes Hospital	GCA_024768745.1	238	75	1783	3305	1.25005e-104	2.32821e-103	TRUE
Barnes Hospital	GCA_024768765.1	143	96	1923	3298	3.70642e-23	6.00278e-23	TRUE
Barnes Hospital	GCA_024768775.1	138	113	1957	3104	5.86386e-13	7.40437e-13	TRUE
Barnes Hospital	GCA_024768835.1	47	62	1181	3656	1.81012e-07	2.02788e-07	TRUE
Barnes Hospital	GCA_024768915.1	105	25	1294	3685	4.59602e-75	3.26098e-74	TRUE
Barnes Hospital	GCA_024768955.1	116	32	2528	2293	1.76158e-27	3.12471e-27	TRUE
Barnes Hospital	GCA_024768965.1	200	61	1582	3615	3.31667e-106	7.05976e-105	TRUE
Barnes Hospital	GCA_024768975.1	161	46	1403	3642	1.46074e-97	2.1765e-96	TRUE

## Sheet: cambridge_hospital
source	assembly_id	num_duplicates_inside_mge	num_duplicates_outside_mge	total_num_genes_inside_mge	total_num_genes_outside_mge	p_value	adj_p_value_fdr	is_significant_bh
Cambridge Hospital	GCF_929606205.1	54	52	1497	3378	2.18914e-08	1.30703e-07	TRUE
Cambridge Hospital	GCF_929606275.1	62	75	752	3059	3.56843e-16	5.79869e-15	TRUE
Cambridge Hospital	GCF_929606315.1	98	152	1022	4389	5.82802e-19	1.89411e-17	TRUE
Cambridge Hospital	GCF_929606335.1	10	55	258	3990	0.00343718	0.00638334	TRUE
Cambridge Hospital	GCF_929606345.1	32	127	791	4942	0.0129319	0.0221204	TRUE
Cambridge Hospital	GCF_929606395.1	23	244	298	5931	0.00481708	0.00848824	TRUE
Cambridge Hospital	GCF_929606505.1	42	103	759	4942	2.21189e-08	1.30703e-07	TRUE
Cambridge Hospital	GCF_929606745.1	32	35	1241	3451	2.81236e-06	1.21869e-05	TRUE
Cambridge Hospital	GCF_929606855.1	0	38	102	3369	0.634137	0.67572	FALSE
Cambridge Hospital	GCF_929607075.1	11	55	378	3329	0.0656178	0.0888575	FALSE
Cambridge Hospital	GCF_929607135.1	12	46	808	4734	0.146542	0.183177	FALSE
Cambridge Hospital	GCF_929608395.1	64	89	1201	3832	2.20612e-09	1.79248e-08	TRUE
Cambridge Hospital	GCF_929608445.1	16	97	679	5221	0.317966	0.350301	FALSE
Cambridge Hospital	GCF_929608665.1	57	154	1278	4037	0.24181	0.280672	FALSE
Cambridge Hospital	GCF_929608675.1	47	84	1026	3529	3.29152e-05	0.000101655	TRUE
Cambridge Hospital	GCF_929608695.1	34	166	740	4290	0.29403	0.329516	FALSE
Cambridge Hospital	GCF_929608895.1	14	39	873	4477	0.0275067	0.0436081	TRUE
Cambridge Hospital	GCF_929608915.1	44	55	1270	3442	3.07982e-06	1.25118e-05	TRUE
Cambridge Hospital	GCF_929608935.1	31	68	561	4847	2.27839e-10	2.11564e-09	TRUE
Cambridge Hospital	GCF_929609415.1	69	74	969	4528	1.34474e-23	8.74083e-22	TRUE
Cambridge Hospital	GCF_929614415.1	45	52	931	4729	5.76146e-16	7.4899e-15	TRUE
Cambridge Hospital	GCF_929614515.1	39	72	1171	3715	0.00136161	0.00285498	TRUE
Cambridge Hospital	GCF_929614685.1	11	60	567	5726	0.0572415	0.0791638	FALSE
Cambridge Hospital	GCF_929614725.1	33	154	821	4828	0.195034	0.239193	FALSE
Cambridge Hospital	GCF_929614905.1	75	159	1230	4008	0.000324034	0.000702074	TRUE
Cambridge Hospital	GCF_929614925.1	77	106	1318	3798	4.26757e-09	3.08214e-08	TRUE
Cambridge Hospital	GCF_929614975.1	16	42	794	4742	0.00325189	0.00621685	TRUE
Cambridge Hospital	GCF_929615215.1	2	39	199	3528	1	1	FALSE
Cambridge Hospital	GCF_929615265.1	19	77	766	4632	0.087474	0.116037	FALSE
Cambridge Hospital	GCF_929615335.1	73	208	1255	4105	0.221295	0.266374	FALSE
Cambridge Hospital	GCF_929616755.1	80	64	1423	3412	2.46918e-17	5.34988e-16	TRUE
Cambridge Hospital	GCF_929616985.1	60	118	1116	3887	3.44063e-05	0.000101655	TRUE
Cambridge Hospital	GCF_929617035.1	11	41	589	4515	0.0253049	0.0411205	TRUE
Cambridge Hospital	GCF_929617055.1	34	121	1078	3818	1	1	FALSE
Cambridge Hospital	GCF_929617065.1	20	79	752	4739	0.0441067	0.0623247	FALSE
Cambridge Hospital	GCF_929617075.1	23	42	812	4704	2.06587e-06	9.59153e-06	TRUE
Cambridge Hospital	GCF_929617105.1	24	47	997	4386	0.000305206	0.000696689	TRUE
Cambridge Hospital	GCF_929617655.1	50	127	910	4872	1.80017e-06	9.00083e-06	TRUE
Cambridge Hospital	GCF_929618175.1	36	41	1255	3334	4.82926e-06	1.84648e-05	TRUE
Cambridge Hospital	GCF_929618185.1	10	94	192	3717	0.0325136	0.0491484	TRUE
Cambridge Hospital	GCF_929618195.1	19	50	731	4828	0.00031083	0.000696689	TRUE
Cambridge Hospital	GCF_929618205.1	15	122	1177	3937	7.06323e-05	0.000187188	TRUE
Cambridge Hospital	GCF_929618215.1	20	230	196	6022	7.19954e-05	0.000187188	TRUE
Cambridge Hospital	GCF_929618295.1	4	37	723	4380	0.540188	0.585204	FALSE
Cambridge Hospital	GCF_929618315.1	41	115	948	4370	0.0022377	0.00448526	TRUE
Cambridge Hospital	GCF_929618325.1	7	82	598	6090	0.859494	0.88678	FALSE
Cambridge Hospital	GCF_929618345.1	3	110	239	3590	0.129788	0.165416	FALSE
Cambridge Hospital	GCF_929618365.1	24	66	833	4211	0.00483177	0.00848824	TRUE
Cambridge Hospital	GCF_929618375.1	63	108	1322	3795	0.00012516	0.000312901	TRUE
Cambridge Hospital	GCF_929618435.1	20	48	784	4698	0.000235059	0.000565883	TRUE
Cambridge Hospital	GCF_929618485.1	2	144	140	3973	0.251403	0.286688	FALSE
Cambridge Hospital	GCF_929618495.1	44	97	882	4575	4.29056e-07	2.32405e-06	TRUE
Cambridge Hospital	GCF_929618575.1	66	114	1444	3681	0.00227713	0.00448526	TRUE
Cambridge Hospital	GCF_929618755.1	116	121	1708	3580	4.38777e-12	4.75342e-11	TRUE
Cambridge Hospital	GCF_929618805.1	21	70	881	4658	0.0373119	0.053895	FALSE
Cambridge Hospital	GCF_929618815.1	26	66	737	4707	2.56937e-05	8.78994e-05	TRUE
Cambridge Hospital	GCF_929618855.1	14	59	711	4692	0.0911924	0.11855	FALSE
Cambridge Hospital	GCF_929618865.1	20	45	766	4774	6.05945e-05	0.000171245	TRUE
Cambridge Hospital	GCF_929618875.1	28	59	935	4838	3.07265e-05	9.98612e-05	TRUE
Cambridge Hospital	GCF_929618885.1	36	126	947	4793	0.0320086	0.0491484	TRUE
Cambridge Hospital	GCF_929618905.1	6	177	445	5914	0.0364853	0.053895	FALSE
Cambridge Hospital	GCF_929618915.1	5	62	170	3488	0.234323	0.276927	FALSE
Cambridge Hospital	GCF_929618925.1	17	243	229	3555	0.693865	0.727439	FALSE
Cambridge Hospital	GCF_929618965.1	22	32	1020	4419	9.27108e-06	3.34789e-05	TRUE
Cambridge Hospital	GCF_929619005.1	22	59	931	4237	0.0167667	0.0279446	TRUE

## Sheet: livestock
source	assembly_id	num_duplicates_inside_mge	num_duplicates_outside_mge	total_num_genes_inside_mge	total_num_genes_outside_mge	p_value	adj_p_value_fdr	is_significant_bh
Livestock	GCA_013582235.1	54	349	1159	4081	4.04665e-07	7.68863e-07	TRUE
Livestock	GCA_013591455.1	40	40	1308	3342	1.52277e-07	2.9616e-07	TRUE
Livestock	GCA_013592195.1	247	161	2083	3297	1.62107e-36	1.01368e-35	TRUE
Livestock	GCA_013596065.1	193	43	3403	1660	7.80111e-23	3.15881e-22	TRUE
Livestock	GCA_013596835.1	60	58	1238	3667	9.17071e-14	2.47559e-13	TRUE
Livestock	GCA_013601135.1	138	50	1873	3056	5.01211e-47	4.26893e-46	TRUE
Livestock	GCA_013602835.1	192	47	2545	2493	4.67314e-57	4.80944e-56	TRUE
Livestock	GCA_013636045.1	33	21	1124	3172	3.76817e-12	9.49734e-12	TRUE
Livestock	GCA_013636235.1	114	43	1464	3240	5.73715e-50	5.24843e-49	TRUE
Livestock	GCA_013636415.1	48	53	1646	4115	4.59877e-07	8.70418e-07	TRUE
Livestock	GCA_013708935.1	214	122	4161	1065	2.33339e-45	1.85918e-44	TRUE
Livestock	GCA_013709175.1	0	34	644	3663	0.00581544	0.00778544	TRUE
Livestock	GCA_013709375.1	86	81	2383	2421	0.458923	0.492843	FALSE
Livestock	GCA_013709615.1	51	23	1876	2995	4.21331e-14	1.16931e-13	TRUE
Livestock	GCA_013709935.1	54	50	1759	3029	3.08899e-05	5.06963e-05	TRUE
Livestock	GCA_013710195.1	13	22	896	3536	0.00481923	0.0065584	TRUE
Livestock	GCA_013710495.1	97	82	2071	2870	4.60841e-06	8.15969e-06	TRUE
Livestock	GCA_013710775.1	19	82	1120	3565	0.195153	0.223403	FALSE
Livestock	GCA_013710995.1	106	49	1973	2944	9.38501e-25	4.21472e-24	TRUE
Livestock	GCA_013711195.1	65	77	1230	3579	1.05667e-10	2.34079e-10	TRUE
Livestock	GCA_013711455.1	34	214	1449	3256	2.1977e-13	5.83689e-13	TRUE
Livestock	GCA_013711775.1	40	121	1315	3522	0.495155	0.526036	FALSE
Livestock	GCA_013712565.1	51	31	2531	2094	0.03183	0.0399087	TRUE
Livestock	GCA_013713325.1	51	31	2534	2094	0.0319843	0.0400006	TRUE
Livestock	GCA_013713585.1	59	35	1711	2868	4.49275e-12	1.12092e-11	TRUE
Livestock	GCA_013713865.1	214	81	3456	1577	0.00617589	0.00822342	TRUE
Livestock	GCA_013714145.1	93	19	2805	1492	8.65692e-16	2.59183e-15	TRUE
Livestock	GCA_013714345.1	97	17	2848	1472	5.60843e-20	1.99321e-19	TRUE
Livestock	GCA_013714535.1	20	153	1033	3628	7.2896e-05	0.000116918	TRUE
Livestock	GCA_013714825.1	20	153	1033	3631	9.62126e-05	0.000152826	TRUE
Livestock	GCA_013715025.1	20	153	1033	3631	9.62126e-05	0.000152826	TRUE
Livestock	GCA_013798785.1	32	15	1544	2873	1.33373e-10	2.90248e-10	TRUE
Livestock	GCA_013799025.1	26	22	1282	3126	2.7519e-06	4.97963e-06	TRUE
Livestock	GCA_013799205.1	19	140	732	4018	0.225334	0.25531	FALSE
Livestock	GCA_013799505.1	95	165	1576	3295	0.0646168	0.0778553	FALSE
Livestock	GCA_013799665.1	44	29	1712	2843	8.20519e-08	1.63352e-07	TRUE
Livestock	GCA_013799825.1	27	13	1454	2904	1.42413e-09	2.9937e-09	TRUE
Livestock	GCA_013800125.1	100	53	1434	3239	1.21727e-32	6.83329e-32	TRUE
Livestock	GCA_013800705.1	68	63	1474	3250	1.66288e-10	3.60292e-10	TRUE
Livestock	GCA_013800985.1	32	15	1544	2873	1.33373e-10	2.90248e-10	TRUE
Livestock	GCA_013801205.1	121	34	2518	2176	3.68657e-26	1.82117e-25	TRUE
Livestock	GCA_013801425.1	73	64	2181	2488	0.0254725	0.0321006	TRUE
Livestock	GCA_013801705.1	14	41	1418	3052	0.297747	0.331277	FALSE
Livestock	GCA_013801845.1	75	62	2195	2473	0.00926771	0.0120164	TRUE
Livestock	GCA_013802065.1	218	80	3404	1627	0.000117496	0.000186035	TRUE
Livestock	GCA_013802345.1	230	67	3425	1678	8.27984e-14	2.24738e-13	TRUE
Livestock	GCA_013802585.1	98	17	2861	1461	4.07733e-20	1.47022e-19	TRUE
Livestock	GCA_013802865.1	97	17	2861	1465	1.03326e-19	3.64594e-19	TRUE
Livestock	GCA_013803045.1	97	17	2857	1461	1.12581e-19	3.91655e-19	TRUE
Livestock	GCA_013803305.1	79	10	2260	2287	8.83913e-44	6.71774e-43	TRUE
Livestock	GCA_013803545.1	227	72	3082	1899	2.01196e-20	7.473e-20	TRUE
Livestock	GCA_013803745.1	13	40	929	3704	0.337254	0.371357	FALSE
Livestock	GCA_013803905.1	13	40	930	3705	0.337529	0.371357	FALSE
Livestock	GCA_013804065.1	13	40	929	3702	0.337436	0.371357	FALSE
Livestock	GCA_013804245.1	225	71	3026	1898	1.89336e-21	7.25056e-21	TRUE
Livestock	GCA_013804445.1	183	22	2289	2484	5.56853e-109	1.61815e-107	TRUE
Livestock	GCA_013804645.1	13	40	929	3702	0.337436	0.371357	FALSE
Livestock	GCA_013804865.1	13	40	930	3705	0.337529	0.371357	FALSE
Livestock	GCA_013805085.1	85	204	1784	3041	0.000760899	0.00111208	TRUE
Livestock	GCA_013805285.1	13	38	930	3703	0.251531	0.282401	FALSE
Livestock	GCA_013805505.1	209	87	3000	1980	2.02405e-10	4.36629e-10	TRUE
Livestock	GCA_013805705.1	54	31	1084	4208	3.43481e-27	1.73143e-26	TRUE
Livestock	GCA_013805885.1	38	25	1728	2869	7.05743e-07	1.32562e-06	TRUE
Livestock	GCA_013806085.1	36	43	1648	3277	0.00449998	0.00619218	TRUE
Livestock	GCA_013806305.1	215	84	2254	2729	1.22128e-46	1.00552e-45	TRUE
Livestock	GCA_013806525.1	36	43	1648	3277	0.00449998	0.00619218	TRUE
Livestock	GCA_013806725.1	77	79	2552	1930	0.00508834	0.00690561	TRUE
Livestock	GCA_013806925.1	36	44	1647	3276	0.00516483	0.00699021	TRUE
Livestock	GCA_013811445.1	23	29	897	4467	5.09472e-08	1.01894e-07	TRUE
Livestock	GCA_013811655.1	215	84	2253	2704	4.54919e-46	3.6841e-45	TRUE
Livestock	GCA_013811845.1	10	73	512	4657	0.472336	0.505052	FALSE
Livestock	GCA_013812015.1	63	8	2833	1761	8.35908e-24	3.62227e-23	TRUE
Livestock	GCA_013812225.1	627	87	4490	1201	1.44307e-54	1.42576e-53	TRUE
Livestock	GCA_013812425.1	34	118	1525	3174	0.00140925	0.00200699	TRUE
Livestock	GCA_013812575.1	53	135	1071	3859	0.0124867	0.0160636	TRUE
Livestock	GCA_013812745.1	221	10	4069	990	2.71418e-87	6.3848e-86	TRUE
Livestock	GCA_013812875.1	69	106	1241	3343	1.05761e-05	1.80158e-05	TRUE
Livestock	GCA_013813035.1	6	86	610	4538	0.102663	0.121912	FALSE
Livestock	GCA_013813205.1	77	62	2241	2371	0.0201915	0.0255759	TRUE
Livestock	GCA_013813425.1	7	40	832	3484	0.514478	0.545391	FALSE
Livestock	GCA_013813585.1	131	47	2124	2744	8.8366e-35	5.32351e-34	TRUE
Livestock	GCA_013813735.1	87	115	1868	3037	0.0522255	0.0635454	FALSE
Livestock	GCA_013813895.1	87	116	1867	3042	0.0607441	0.0737288	FALSE
Livestock	GCA_013814055.1	53	204	1065	3667	0.461661	0.494708	FALSE
Livestock	GCA_013814285.1	120	28	1656	3277	4.68163e-69	6.80213e-68	TRUE
Livestock	GCA_013814485.1	2	16	848	3619	0.598746	0.626654	FALSE
Livestock	GCA_013814665.1	76	154	1465	3336	0.28974	0.323096	FALSE
Livestock	GCA_013814885.1	102	48	1743	2871	1.61512e-26	8.05931e-26	TRUE
Livestock	GCA_013815045.1	13	33	1368	3279	1	1	FALSE
Livestock	GCA_013815235.1	94	135	1233	3698	5.37958e-11	1.23404e-10	TRUE
Livestock	GCA_013815445.1	79	77	1718	2977	1.95324e-06	3.56052e-06	TRUE
Livestock	GCA_013815865.1	79	41	1918	2750	3.76515e-15	1.07514e-14	TRUE
Livestock	GCA_013816045.1	21	36	983	3762	0.000790901	0.00114913	TRUE
Livestock	GCA_013816205.1	98	13	2322	2155	4.85689e-49	4.28447e-48	TRUE
Livestock	GCA_013816335.1	5	18	1056	3680	1	1	FALSE
Livestock	GCA_013816515.1	89	34	1826	3331	1.81179e-32	1.00564e-31	TRUE
Livestock	GCA_013816655.1	5	18	1055	3681	1	1	FALSE
Livestock	GCA_013816795.1	2	9	839	3639	1	1	FALSE
Livestock	GCA_013816945.1	82	107	1822	2955	0.051472	0.0630948	FALSE
Livestock	GCA_013817105.1	221	97	2691	2474	8.68907e-24	3.73252e-23	TRUE
Livestock	GCA_013817315.1	99	36	1588	3118	2.05334e-40	1.44907e-39	TRUE
Livestock	GCA_013817505.1	27	24	1374	2737	0.000204063	0.000318004	TRUE
Livestock	GCA_013817645.1	85	28	2151	2426	1.2976e-21	5.04734e-21	TRUE
Livestock	GCA_013817865.1	6	42	889	3671	0.265387	0.296609	FALSE
Livestock	GCA_013818065.1	62	23	2292	2112	2.50844e-10	5.38769e-10	TRUE
Livestock	GCA_013818265.1	29	23	1725	2677	0.000912807	0.00131466	TRUE
Livestock	GCA_013818475.1	39	27	1575	2852	1.2606e-07	2.48101e-07	TRUE
Livestock	GCA_013818685.1	89	19	2214	2207	1.13525e-31	6.16281e-31	TRUE
Livestock	GCA_013818885.1	132	20	2582	2327	1.1477e-57	1.25992e-56	TRUE
Livestock	GCA_013819085.1	93	40	2298	2453	1.02416e-14	2.87463e-14	TRUE
Livestock	GCA_013819325.1	93	40	2299	2455	1.00791e-14	2.84518e-14	TRUE
Livestock	GCA_013819565.1	21	59	1087	3366	0.642577	0.66969	FALSE
Livestock	GCA_013819805.1	16	44	1143	3525	0.593352	0.622327	FALSE
Livestock	GCA_013819985.1	47	26	1513	3118	6.52177e-14	1.78986e-13	TRUE
Livestock	GCA_013820225.1	23	28	1141	3387	0.000121212	0.000190696	TRUE
Livestock	GCA_013820465.1	23	28	1141	3388	0.000120702	0.000190501	TRUE
Livestock	GCA_013820695.1	4	122	578	4235	0.000416994	0.000629955	TRUE
Livestock	GCA_013820845.1	141	31	2656	2169	1.47646e-38	9.99137e-38	TRUE
Livestock	GCA_013821045.1	61	15	2532	1982	1.62594e-14	4.53794e-14	TRUE
Livestock	GCA_013821185.1	94	38	1824	3051	1.25732e-29	6.46995e-29	TRUE
Livestock	GCA_013821385.1	64	69	1388	3436	2.31998e-09	4.83575e-09	TRUE
Livestock	GCA_013821535.1	15	50	1052	3207	0.900522	0.92486	FALSE
Livestock	GCA_013821695.1	16	32	1110	3213	0.130147	0.153077	FALSE
Livestock	GCA_013821835.1	53	14	2246	2271	6.70196e-16	2.03115e-15	TRUE
Livestock	GCA_013821965.1	69	23	2132	2511	1.70823e-18	5.44428e-18	TRUE
Livestock	GCA_013822105.1	18	26	1247	3054	0.02988	0.0375591	TRUE
Livestock	GCA_013822225.1	75	25	2602	2109	1.01382e-11	2.46714e-11	TRUE
Livestock	GCA_013822325.1	75	25	2614	2111	1.16749e-11	2.82717e-11	TRUE
Livestock	GCA_013822435.1	83	32	2320	2450	1.36694e-15	4.04352e-15	TRUE
Livestock	GCA_013822575.1	100	26	2712	2093	9.26412e-21	3.52036e-20	TRUE
Livestock	GCA_013823125.1	74	44	1101	3631	1.98652e-31	1.06667e-30	TRUE
Livestock	GCA_013823335.1	245	8	3633	1165	9.62531e-153	7.92484e-151	TRUE
Livestock	GCA_013823545.1	37	32	2096	2422	0.0839467	0.100411	FALSE
Livestock	GCA_013823705.1	60	81	1586	2917	0.0177121	0.022551	TRUE
Livestock	GCA_013823865.1	127	148	1950	2897	0.00634276	0.00835553	TRUE
Livestock	GCA_013823975.1	87	216	1469	3426	0.591341	0.621537	FALSE
Livestock	GCA_013824185.1	14	109	573	4237	1	1	FALSE
Livestock	GCA_013824345.1	190	79	1988	3009	4.57679e-51	4.26592e-50	TRUE
Livestock	GCA_013824535.1	165	162	1926	3230	6.80077e-11	1.52017e-10	TRUE
Livestock	GCA_013824695.1	132	20	2583	2327	1.19921e-57	1.28785e-56	TRUE
Livestock	GCA_013824825.1	218	34	3533	1539	8.19289e-40	5.7004e-39	TRUE
Livestock	GCA_013824985.1	217	33	3535	1538	3.90912e-41	2.7987e-40	TRUE
Livestock	GCA_013825245.1	511	33	4237	1328	1.1063e-185	1.36628e-183	TRUE
Livestock	GCA_013825525.1	512	30	4231	1322	2.59758e-203	1.28321e-200	TRUE
Livestock	GCA_013825725.1	25	20	1229	3362	2.09424e-07	4.04122e-07	TRUE
Livestock	GCA_013826045.1	18	54	703	4752	0.00178908	0.00251796	TRUE
Livestock	GCA_013826265.1	16	22	1175	3605	0.00368641	0.00510109	TRUE
Livestock	GCA_013826505.1	38	105	1831	3311	0.00611299	0.00816167	TRUE
Livestock	GCA_013826725.1	134	123	2084	2867	6.60148e-06	1.14828e-05	TRUE
Livestock	GCA_013826985.1	16	71	823	5013	0.184375	0.211816	FALSE
Livestock	GCA_013827205.1	33	87	878	3814	0.00624414	0.00824761	TRUE
Livestock	GCA_013827445.1	134	123	2086	2867	6.6846e-06	1.15866e-05	TRUE
Livestock	GCA_013827685.1	134	123	2079	2865	5.15253e-06	9.05819e-06	TRUE
Livestock	GCA_013827905.1	37	50	1204	3356	6.29567e-05	0.000101305	TRUE
Livestock	GCA_013828065.1	135	123	2079	2866	3.828e-06	6.82682e-06	TRUE
Livestock	GCA_013828205.1	134	123	2079	2865	5.15253e-06	9.05819e-06	TRUE
Livestock	GCA_013828415.1	33	87	878	3815	0.00623392	0.00824761	TRUE
Livestock	GCA_013828645.1	5	17	1105	3275	1	1	FALSE
Livestock	GCA_013828815.1	28	37	963	3598	1.59039e-06	2.90983e-06	TRUE
Livestock	GCA_013828985.1	95	10	3026	1348	2.15871e-30	1.13447e-29	TRUE
Livestock	GCA_013829265.1	166	83	3116	1663	0.387507	0.423514	FALSE
Livestock	GCA_013829445.1	92	10	2814	1876	1.61478e-41	1.17309e-40	TRUE
Livestock	GCA_013829665.1	33	58	1341	3452	0.0327868	0.0407976	TRUE
Livestock	GCA_013829905.1	95	11	2019	2428	3.79357e-62	4.68506e-61	TRUE
Livestock	GCA_013830125.1	67	66	1849	2701	0.00192779	0.00270548	TRUE
Livestock	GCA_013830345.1	98	17	2885	1439	1.91899e-19	6.49301e-19	TRUE
Livestock	GCA_013830545.1	98	16	2872	1454	1.27056e-21	4.9814e-21	TRUE
Livestock	GCA_013830785.1	243	76	2630	2848	9.05538e-61	1.09106e-59	TRUE
Livestock	GCA_013831005.1	122	107	2428	2582	0.0323636	0.0403728	TRUE
Livestock	GCA_013831265.1	431	66	4174	1326	2.34266e-44	1.80824e-43	TRUE
Livestock	GCA_013831545.1	73	15	2646	1985	3.45274e-20	1.25416e-19	TRUE
Livestock	GCA_013831785.1	70	15	2633	1993	1.09892e-18	3.54815e-18	TRUE
Livestock	GCA_013831995.1	72	13	2681	1955	2.70677e-22	1.06972e-21	TRUE
Livestock	GCA_013832285.1	62	54	1660	3154	3.64865e-08	7.32697e-08	TRUE
Livestock	GCA_013832525.1	70	14	2601	1993	1.63999e-20	6.13753e-20	TRUE
Livestock	GCA_013832805.1	70	14	2635	1995	3.09081e-20	1.13101e-19	TRUE
Livestock	GCA_013832965.1	70	15	2633	2002	8.7339e-19	2.87637e-18	TRUE
Livestock	GCA_013833155.1	42	76	1732	2840	0.601695	0.628409	FALSE
Livestock	GCA_013833345.1	64	109	1190	3818	2.97703e-06	5.36735e-06	TRUE
Livestock	GCA_013833585.1	101	125	1845	3001	0.00722008	0.00942698	TRUE
Livestock	GCA_013833805.1	97	74	1459	3430	1.45064e-21	5.59857e-21	TRUE
Livestock	GCA_013833985.1	54	33	1924	2551	2.75315e-07	5.27154e-07	TRUE
Livestock	GCA_013834165.1	30	125	987	3277	0.243651	0.274802	FALSE
Livestock	GCA_013834305.1	99	86	1692	3096	1.34483e-11	3.24071e-11	TRUE
Livestock	GCA_013834525.1	35	122	1223	3281	0.129896	0.153077	FALSE
Livestock	GCA_013834745.1	42	47	1073	4294	4.33528e-12	1.08712e-11	TRUE
Livestock	GCA_013834965.1	52	58	1110	3713	8.41847e-12	2.05877e-11	TRUE
Livestock	GCA_013835205.1	83	112	2047	2666	0.783069	0.805908	FALSE
Livestock	GCA_013835405.1	10	65	878	3999	0.347248	0.381201	FALSE
Livestock	GCA_013835585.1	208	249	2345	2801	1	1	FALSE
Livestock	GCA_013835785.1	58	47	1802	2964	1.01315e-06	1.88867e-06	TRUE
Livestock	GCA_013835945.1	68	51	1660	2915	4.12582e-10	8.71007e-10	TRUE
Livestock	GCA_013836145.1	8	14	657	3367	0.00694644	0.00910223	TRUE
Livestock	GCA_013836325.1	19	20	932	3319	6.53599e-06	1.14091e-05	TRUE
Livestock	GCA_013836945.1	192	38	1292	3491	1.55232e-148	1.09549e-146	TRUE
Livestock	GCA_013837165.1	90	165	2173	2740	0.000123638	0.000193895	TRUE
Livestock	GCA_013837385.1	49	129	1762	3033	0.00140977	0.00200699	TRUE
Livestock	GCA_013837545.1	89	165	2172	2741	8.458e-05	0.000135218	TRUE
Livestock	GCA_013837755.1	118	86	1970	2806	2.21365e-11	5.15823e-11	TRUE
Livestock	GCA_013838005.1	269	56	2806	2242	3.70095e-76	6.52954e-75	TRUE
Livestock	GCA_013838265.1	19	46	717	3417	0.0053963	0.00726368	TRUE
Livestock	GCA_013838465.1	19	46	716	3417	0.00533623	0.00720246	TRUE
Livestock	GCA_013882995.1	5	10	1044	3253	0.26102	0.29239	FALSE
Livestock	GCA_013883175.1	82	206	931	4003	3.52139e-06	6.3257e-06	TRUE
Livestock	GCA_013883375.1	111	21	2435	2175	1.45673e-39	9.99481e-39	TRUE
Livestock	GCA_013883595.1	4	9	1044	3249	0.544001	0.574224	FALSE
Livestock	GCA_013883815.1	128	54	2129	2564	6.46676e-25	2.98559e-24	TRUE
Livestock	GCA_013884015.1	128	54	2129	2564	6.46676e-25	2.98559e-24	TRUE
Livestock	GCA_013884255.1	70	41	1728	3019	3.63106e-15	1.04287e-14	TRUE
Livestock	GCA_013884475.1	57	36	2105	2567	6.51185e-06	1.14073e-05	TRUE
Livestock	GCA_013884735.1	80	80	1755	2985	7.88532e-06	1.36201e-05	TRUE
Livestock	GCA_013884935.1	128	54	2129	2562	6.9126e-25	3.13287e-24	TRUE
Livestock	GCA_013885155.1	32	101	1393	3292	0.102307	0.121782	FALSE
Livestock	GCA_013885335.1	128	54	2129	2562	6.9126e-25	3.13287e-24	TRUE
Livestock	GCA_013885595.1	48	37	2067	2605	0.00144526	0.00204573	TRUE
Livestock	GCA_013885915.1	4	29	611	3907	1	1	FALSE
Livestock	GCA_013886195.1	21	52	1008	3524	0.115215	0.136163	FALSE
Livestock	GCA_013886335.1	21	52	1009	3575	0.11185	0.132503	FALSE
Livestock	GCA_013886475.1	67	48	1629	3208	5.27577e-13	1.37896e-12	TRUE
Livestock	GCA_013886595.1	58	90	1449	3259	0.006209	0.00824529	TRUE
Livestock	GCA_013886735.1	13	31	873	3712	0.0403735	0.049737	TRUE
Livestock	GCA_013886795.1	91	52	1854	2950	1.81629e-17	5.57296e-17	TRUE
Livestock	GCA_013886835.1	40	20	1577	2964	3.61531e-12	9.15879e-12	TRUE
Livestock	GCA_013887055.1	90	52	1819	2984	8.42718e-18	2.61825e-17	TRUE
Livestock	GCA_013887315.1	121	28	1657	3277	5.47243e-70	8.72058e-69	TRUE
Livestock	GCA_013887475.1	90	48	1707	3234	5.75997e-24	2.54056e-23	TRUE
Livestock	GCA_013887755.1	98	63	2345	2393	1.39785e-05	2.36485e-05	TRUE
Livestock	GCA_013888015.1	136	110	1923	2771	2.81806e-10	6.02649e-10	TRUE
Livestock	GCA_013888235.1	39	77	1350	3245	0.20994	0.238537	FALSE
Livestock	GCA_013888395.1	122	28	1676	3262	3.52145e-70	5.79866e-69	TRUE
Livestock	GCA_013888615.1	36	72	987	3762	0.000404215	0.000614407	TRUE
Livestock	GCA_013888815.1	36	72	988	3761	0.00040753	0.000617545	TRUE
Livestock	GCA_013889015.1	9	13	419	3876	1.57731e-05	2.65031e-05	TRUE
Livestock	GCA_013889215.1	88	67	1458	3334	5.46173e-19	1.83544e-18	TRUE
Livestock	GCA_013889395.1	36	72	986	3762	0.000401705	0.000612476	TRUE
Livestock	GCA_013889615.1	81	46	1236	3711	8.10087e-33	4.59981e-32	TRUE
Livestock	GCA_013889875.1	9	13	419	3876	1.57731e-05	2.65031e-05	TRUE
Livestock	GCA_013890055.1	228	24	2444	2332	3.21243e-136	1.58694e-134	TRUE
Livestock	GCA_013890155.1	8	17	1002	3678	0.151792	0.176852	FALSE
Livestock	GCA_013890395.1	150	123	1966	3017	8.53218e-13	2.19526e-12	TRUE
Livestock	GCA_013890595.1	9	17	1037	3646	0.065284	0.0784679	FALSE
Livestock	GCA_013890795.1	61	39	2094	2374	3.12224e-05	5.10723e-05	TRUE
Livestock	GCA_013890995.1	114	75	1968	2922	6.1134e-15	1.73564e-14	TRUE
Livestock	GCA_013891215.1	62	39	2098	2376	2.10117e-05	3.50669e-05	TRUE
Livestock	GCA_013891425.1	38	50	1564	3161	0.010881	0.0140345	TRUE
Livestock	GCA_013891675.1	34	170	1106	3741	0.0169841	0.0217361	TRUE
Livestock	GCA_013891895.1	172	59	2402	2606	2.62296e-38	1.751e-37	TRUE
Livestock	GCA_013892175.1	54	33	1759	2932	1.26585e-10	2.78466e-10	TRUE
Livestock	GCA_013892435.1	18	18	1228	3301	0.000204989	0.000318442	TRUE
Livestock	GCA_013892635.1	70	79	1727	3027	0.000479416	0.000722048	TRUE
Livestock	GCA_013892855.1	69	101	2234	2613	0.0616926	0.0746965	FALSE
Livestock	GCA_013893055.1	39	111	1315	3481	0.753174	0.778384	FALSE
Livestock	GCA_013893255.1	18	158	670	4274	0.183118	0.210863	FALSE
Livestock	GCA_013893495.1	47	27	1515	3167	1.47918e-13	3.97128e-13	TRUE
Livestock	GCA_013893695.1	27	27	1490	2995	0.000831929	0.00120168	TRUE
Livestock	GCA_013893835.1	16	22	896	3538	0.00021753	0.000336864	TRUE
Livestock	GCA_013894035.1	23	14	1564	2641	1.841e-05	3.08289e-05	TRUE
Livestock	GCA_013894235.1	34	13	1594	2475	1.99745e-11	4.69877e-11	TRUE
Livestock	GCA_013894415.1	133	210	1095	4017	7.85946e-19	2.60575e-18	TRUE
Livestock	GCA_013894595.1	38	63	1306	2936	0.0684209	0.0820386	FALSE
Livestock	GCA_013894775.1	115	27	2005	2710	3.1874e-49	2.86286e-48	TRUE
Livestock	GCA_013894975.1	172	61	2634	2277	3.17578e-25	1.50849e-24	TRUE
Livestock	GCA_013895235.1	115	11	3440	1236	6.29627e-32	3.45595e-31	TRUE
Livestock	GCA_013895455.1	85	18	2100	2689	3.71746e-38	2.44857e-37	TRUE
Livestock	GCA_013895695.1	13	25	596	4466	4.39635e-05	7.14407e-05	TRUE
Livestock	GCA_013895855.1	115	5	3440	1111	1.18129e-59	1.35712e-58	TRUE
Livestock	GCA_013896095.1	128	44	2322	2633	2.13659e-30	1.13447e-29	TRUE
Livestock	GCA_013896295.1	73	30	2297	2523	2.19595e-13	5.83689e-13	TRUE
Livestock	GCA_013896515.1	422	115	3229	2600	3.21233e-85	7.21314e-84	TRUE
Livestock	GCA_013896775.1	422	118	3264	2675	3.96545e-84	8.51711e-83	TRUE
Livestock	GCA_013897035.1	145	43	2178	2766	1.10071e-46	9.21614e-46	TRUE
Livestock	GCA_013897255.1	422	118	3265	2674	4.85476e-84	9.99272e-83	TRUE
Livestock	GCA_013897395.1	336	55	2636	2493	2.55461e-144	1.57747e-142	TRUE
Livestock	GCA_013897665.1	418	118	3274	2659	5.85544e-81	1.11253e-79	TRUE
Livestock	GCA_013897915.1	98	37	1358	3483	1.92278e-48	1.66641e-47	TRUE
Livestock	GCA_013898135.1	99	78	1889	2953	3.94759e-10	8.36958e-10	TRUE
Livestock	GCA_013898335.1	4	49	246	4089	0.546279	0.575398	FALSE
Livestock	GCA_013898635.1	338	57	2637	2494	1.61133e-141	8.84439e-140	TRUE
Livestock	GCA_013898775.1	251	15	2666	2307	9.18316e-197	1.51216e-194	TRUE
Livestock	GCA_013898915.1	98	128	2052	2669	1	1	FALSE
Livestock	GCA_013898935.1	220	25	2518	2622	3.34481e-132	1.37695e-130	TRUE
Livestock	GCA_013898955.1	17	49	287	4099	1.03878e-07	2.05262e-07	TRUE
Livestock	GCA_013898975.1	18	49	287	4099	1.86283e-08	3.77146e-08	TRUE
Livestock	GCA_013898995.1	251	15	2666	2307	9.18316e-197	1.51216e-194	TRUE
Livestock	GCA_013899015.1	34	56	1028	3801	2.15061e-05	3.57711e-05	TRUE
Livestock	GCA_013899035.1	8	86	1177	3740	3.53322e-05	5.76043e-05	TRUE
Livestock	GCA_013899055.1	71	20	2583	1744	6.27586e-11	1.41565e-10	TRUE
Livestock	GCA_013899075.1	34	15	2107	2301	3.67304e-06	6.5742e-06	TRUE
Livestock	GCA_013899095.1	59	19	1834	2562	5.00066e-20	1.79009e-19	TRUE
Livestock	GCA_013899115.1	64	33	1903	2918	6.5983e-14	1.80086e-13	TRUE
Livestock	GCA_013899145.1	107	81	2618	2288	0.138254	0.161826	FALSE
Livestock	GCA_013899165.1	16	20	1069	3432	0.000721046	0.00106011	TRUE
Livestock	GCA_013899185.1	16	20	1069	3432	0.000721046	0.00106011	TRUE
Livestock	GCA_013899205.1	218	25	2519	2623	3.31312e-130	1.25899e-128	TRUE
Livestock	GCA_013899225.1	107	81	2622	2275	0.15444	0.179513	FALSE
Livestock	GCA_013899245.1	107	81	2618	2285	0.138568	0.161826	FALSE
Livestock	GCA_013899265.1	36	19	2249	2107	0.00158099	0.00223145	TRUE
Livestock	GCA_013899285.1	9	18	1109	3363	0.210048	0.238537	FALSE
Livestock	GCA_013899325.1	15	45	1405	3646	0.715875	0.742946	FALSE
Livestock	GCA_013899365.1	4	11	924	3593	0.373251	0.408838	FALSE
Livestock	GCA_013899385.1	61	26	2040	2535	5.9065e-13	1.52765e-12	TRUE
Livestock	GCA_013899405.1	17	32	1271	3285	0.195365	0.223403	FALSE
Livestock	GCA_013899425.1	36	83	1535	3052	0.431855	0.467843	FALSE
Livestock	GCA_013899445.1	35	32	1683	2890	0.000612001	0.000907927	TRUE
Livestock	GCA_013899465.1	42	34	1520	3096	1.68013e-07	3.25485e-07	TRUE
Livestock	GCA_013899485.1	86	105	2032	2581	0.69414	0.721906	FALSE
Livestock	GCA_013899525.1	11	24	585	3826	0.00141416	0.00200745	TRUE
Livestock	GCA_013899545.1	83	64	1279	3680	1.13036e-23	4.81378e-23	TRUE
Livestock	GCA_013899555.1	40	118	1277	3290	0.451032	0.486962	FALSE
Livestock	GCA_013899585.1	63	27	2250	2419	1.26832e-10	2.78466e-10	TRUE
Livestock	GCA_013899605.1	64	89	1732	3089	0.0518553	0.0632507	FALSE
Livestock	GCA_013899625.1	84	65	1281	3681	8.19264e-24	3.58156e-23	TRUE
Livestock	GCA_013899645.1	102	29	2260	2387	2.67711e-28	1.36339e-27	TRUE
Livestock	GCA_013899665.1	76	27	2091	2628	2.91064e-20	1.07303e-19	TRUE
Livestock	GCA_013899685.1	27	20	1597	2819	6.08489e-05	9.82332e-05	TRUE
Livestock	GCA_013899705.1	166	72	2060	2629	1.37022e-33	7.8708e-33	TRUE
Livestock	GCA_013899725.1	123	61	2267	2760	1.00522e-18	3.27556e-18	TRUE
Livestock	GCA_013899745.1	166	72	2060	2629	1.37022e-33	7.8708e-33	TRUE
Livestock	GCA_013899765.1	120	62	2221	2805	3.48025e-18	1.08813e-17	TRUE
Livestock	GCA_013899785.1	109	200	957	4460	2.14401e-18	6.74611e-18	TRUE
Livestock	GCA_013899805.1	166	72	2060	2629	1.37022e-33	7.8708e-33	TRUE
Livestock	GCA_013899825.1	99	191	988	3948	1.92249e-11	4.56591e-11	TRUE
Livestock	GCA_013899845.1	27	20	1597	2819	6.08489e-05	9.82332e-05	TRUE
Livestock	GCA_013899865.1	52	174	867	4176	0.0104459	0.0135086	TRUE
Livestock	GCA_013899885.1	59	142	1826	2915	0.000730082	0.00107021	TRUE
Livestock	GCA_013899905.1	81	61	1589	2959	5.85977e-13	1.52354e-12	TRUE
Livestock	GCA_013899925.1	62	89	1902	3001	0.456576	0.491392	FALSE
Livestock	GCA_013899945.1	102	18	2527	2112	1.54205e-36	9.76632e-36	TRUE
Livestock	GCA_013899965.1	37	95	1684	2788	0.00469154	0.00642	TRUE
Livestock	GCA_013899985.1	60	147	1826	2998	0.000922608	0.00132491	TRUE
Livestock	GCA_013900005.1	136	38	1861	3035	6.90478e-59	7.75218e-58	TRUE
Livestock	GCA_013900025.1	121	28	1658	3277	5.85327e-70	9.03598e-69	TRUE
Livestock	GCA_013900045.1	233	25	2674	2213	2.34363e-124	8.26968e-123	TRUE
Livestock	GCA_013900065.1	49	25	1601	2947	6.29336e-14	1.73683e-13	TRUE
Livestock	GCA_013900085.1	124	113	1339	3619	5.37358e-26	2.62827e-25	TRUE
Livestock	GCA_013900105.1	82	19	2003	2669	2.2197e-35	1.35374e-34	TRUE
Livestock	GCA_013900125.1	37	319	1159	3992	1.82709e-11	4.38147e-11	TRUE
Livestock	GCA_013900145.1	103	164	1479	3188	0.00261113	0.0036233	TRUE
Livestock	GCA_013900165.1	109	106	1590	3103	2.78242e-11	6.45312e-11	TRUE
Livestock	GCA_013900185.1	138	25	2106	2547	2.10242e-66	2.80701e-65	TRUE
Livestock	GCA_013900205.1	134	36	2263	2713	4.98618e-45	3.9098e-44	TRUE
Livestock	GCA_013900225.1	71	55	1742	2904	5.66762e-09	1.15694e-08	TRUE
Livestock	GCA_013900245.1	87	44	1123	3880	1.80836e-43	1.35353e-42	TRUE
Livestock	GCA_013900265.1	134	105	2062	2765	4.51607e-09	9.25701e-09	TRUE
Livestock	GCA_013900285.1	145	105	2068	2769	4.63024e-12	1.14942e-11	TRUE
Livestock	GCA_013900305.1	134	105	2062	2765	4.51607e-09	9.25701e-09	TRUE
Livestock	GCA_013900325.1	134	105	2062	2765	4.51607e-09	9.25701e-09	TRUE
Livestock	GCA_013900345.1	116	101	1421	3534	5.18588e-23	2.13485e-22	TRUE
Livestock	GCA_013921705.1	116	101	1421	3534	5.18588e-23	2.13485e-22	TRUE
Livestock	GCA_013921965.1	79	126	2131	2700	0.035109	0.0435775	TRUE
Livestock	GCA_013922265.1	49	35	1223	3449	2.02866e-15	5.89504e-15	TRUE
Livestock	GCA_013922565.1	86	79	2120	2740	0.00220868	0.0030909	TRUE
Livestock	GCA_013922765.1	36	160	1459	3350	8.91972e-06	1.52998e-05	TRUE
Livestock	GCA_013922965.1	96	17	2818	1456	1.72488e-19	5.87648e-19	TRUE
Livestock	GCA_013923185.1	20	145	1164	3497	4.49102e-06	7.98045e-06	TRUE
Livestock	GCA_013923405.1	54	25	2036	2631	5.87261e-11	1.33077e-10	TRUE
Livestock	GCA_013924065.1	10	88	149	4489	0.000774008	0.0011279	TRUE
Livestock	GCA_013924285.1	45	184	177	4753	4.58237e-24	2.03936e-23	TRUE
Livestock	GCA_013924565.1	4	230	130	4825	0.533562	0.564411	FALSE
Livestock	GCA_013924705.1	6	349	157	4989	0.156033	0.180939	FALSE
Livestock	GCA_013924945.1	3	136	94	4624	0.757426	0.781145	FALSE
Livestock	GCA_013927585.1	36	210	246	4754	3.70735e-10	7.8941e-10	TRUE
Livestock	GCA_013927845.1	32	218	282	4789	2.4469e-06	4.444e-06	TRUE
Livestock	GCA_013928145.1	18	475	114	5329	0.0193894	0.0246231	TRUE
Livestock	GCA_013928365.1	0	38	0	4299	NA	NA	NA
Livestock	GCA_013928605.1	134	258	271	4859	1.57039e-94	4.08301e-93	TRUE
Livestock	GCA_013928845.1	12	443	94	5342	0.130664	0.15332	FALSE
Livestock	GCA_013996575.1	59	65	867	3995	1.40901e-19	4.83367e-19	TRUE
Livestock	GCA_013996855.1	55	18	2181	2258	3.76841e-13	9.9021e-13	TRUE
Livestock	GCA_014042125.1	14	40	872	3501	0.198994	0.227028	FALSE
Livestock	GCA_014042135.1	105	73	1138	3651	2.1932e-37	1.42558e-36	TRUE
Livestock	GCA_014042145.1	10	50	790	3596	1	1	FALSE
Livestock	GCA_014042155.1	44	29	1393	3288	1.42892e-12	3.6386e-12	TRUE
Livestock	GCA_014104435.1	341	32	3958	1117	2.09166e-69	3.13115e-68	TRUE
Livestock	GCA_014104445.1	93	6	2766	1664	1.00974e-56	1.01798e-55	TRUE
Livestock	GCA_014104465.1	50	24	2373	2022	0.000187278	0.00029277	TRUE
Livestock	GCA_014104495.1	55	21	2372	2021	1.30335e-07	2.55498e-07	TRUE
Livestock	GCA_014104515.1	32	158	954	4038	0.451475	0.486962	FALSE
Livestock	GCA_014104525.1	105	84	2678	2109	0.921268	0.944204	FALSE
Livestock	GCA_014104535.1	588	120	4453	1256	2.88503e-15	8.33452e-15	TRUE
Livestock	GCA_014104555.1	63	117	1468	3524	0.041215	0.0506473	FALSE
Livestock	GCA_014104595.1	16	43	960	3414	0.245145	0.275858	FALSE
Livestock	GCA_014104615.1	10	49	764	3606	1	1	FALSE
Livestock	GCA_014104625.1	17	47	1019	3358	0.423194	0.459468	FALSE
Livestock	GCA_014104635.1	49	32	1883	2636	1.39662e-06	2.56479e-06	TRUE
Livestock	GCA_014104645.1	5	70	719	3830	0.0173274	0.0221182	TRUE
Livestock	GCA_014104695.1	50	31	1844	2676	8.23372e-08	1.63352e-07	TRUE
Livestock	GCA_014104715.1	39	24	1586	3004	1.84652e-09	3.86517e-09	TRUE
Livestock	GCA_014104725.1	178	82	2546	2526	1.55912e-20	5.87942e-20	TRUE
Livestock	GCA_014104735.1	20	37	943	3806	0.00133028	0.0019048	TRUE
Livestock	GCA_014104775.1	21	12	1282	2954	1.42793e-07	2.78814e-07	TRUE
Livestock	GCA_014104795.1	38	55	1162	3570	2.26777e-05	3.75933e-05	TRUE
Livestock	GCA_014104805.1	108	52	1944	2786	1.43142e-22	5.70258e-22	TRUE
Livestock	GCA_014104835.1	45	26	1497	3183	3.31685e-13	8.76217e-13	TRUE
Livestock	GCA_014104845.1	24	111	1142	3381	0.0244545	0.0308965	TRUE
Livestock	GCA_014104875.1	74	86	1533	3055	1.3037e-05	2.21315e-05	TRUE
Livestock	GCA_014104895.1	24	23	1240	3351	9.25044e-06	1.58122e-05	TRUE
Livestock	GCA_014104915.1	15	24	1060	3522	0.00799594	0.0103947	TRUE
Livestock	GCA_014104925.1	19	143	859	4100	0.0403002	0.049737	TRUE
Livestock	GCA_014104955.1	68	16	2503	2121	1.27217e-18	4.08086e-18	TRUE
Livestock	GCA_014104975.1	62	24	2328	2338	4.46673e-11	1.03111e-10	TRUE
Livestock	GCA_014104995.1	18	21	910	3340	2.89406e-05	4.76555e-05	TRUE
Livestock	GCA_014105005.1	37	59	1173	3045	0.00547137	0.00734472	TRUE
Livestock	GCA_014105035.1	155	81	2299	2440	5.76765e-16	1.75878e-15	TRUE
Livestock	GCA_014105055.1	109	199	956	4052	1.24707e-15	3.71117e-15	TRUE
Livestock	GCA_014105075.1	58	88	1420	3288	0.00221572	0.00309199	TRUE
Livestock	GCA_014105095.1	118	30	1610	3322	5.96052e-66	7.74868e-65	TRUE
Livestock	GCA_014105115.1	126	33	1636	3321	3.75375e-68	5.15098e-67	TRUE
Livestock	GCA_014105125.1	58	89	1420	3285	0.00242659	0.00337672	TRUE
Livestock	GCA_014105155.1	41	34	1504	3110	2.72184e-07	5.23186e-07	TRUE
Livestock	GCA_014105175.1	190	34	2677	2502	7.89182e-74	1.34433e-72	TRUE
Livestock	GCA_014105195.1	52	53	1676	4094	2.60925e-08	5.2611e-08	TRUE
Livestock	GCA_014105205.1	104	6	3094	1431	3.81525e-57	4.01008e-56	TRUE
Livestock	GCA_014105215.1	128	25	3022	1623	2.50233e-23	1.05654e-22	TRUE
Livestock	GCA_014105245.1	16	73	688	4418	0.174887	0.201855	FALSE
Livestock	GCA_014105275.1	38	56	1533	3194	0.0399819	0.0495015	TRUE
Livestock	GCA_014105295.1	54	121	1406	3501	0.421452	0.458584	FALSE
Livestock	GCA_014105305.1	39	111	1315	3486	0.753026	0.778384	FALSE
Livestock	GCA_014105315.1	29	43	1324	3309	0.00723244	0.00942698	TRUE
Livestock	GCA_014105325.1	40	62	778	4065	6.79312e-11	1.52017e-10	TRUE
Livestock	GCA_014105375.1	135	42	2111	2739	2.44443e-42	1.80231e-41	TRUE
Livestock	GCA_014105395.1	332	40	3213	1826	3.56421e-117	1.17381e-115	TRUE
Livestock	GCA_014105405.1	204	81	2651	2583	2.89064e-30	1.50313e-29	TRUE
Livestock	GCA_014105425.1	132	18	2166	2761	1.70582e-80	3.12103e-79	TRUE
Livestock	GCA_014105435.1	107	165	1984	3026	0.960559	0.982435	FALSE
Livestock	GCA_014105465.1	142	48	1873	3051	1.01204e-51	9.61442e-51	TRUE
Livestock	GCA_014105495.1	318	71	2589	2528	7.18351e-105	1.97147e-103	TRUE
Livestock	GCA_014105515.1	216	25	2448	2697	4.3435e-133	1.95063e-131	TRUE
Livestock	GCA_014105535.1	98	56	2059	2621	8.91947e-13	2.28301e-12	TRUE
Livestock	GCA_014105555.1	87	44	1597	3117	1.41765e-25	6.79922e-25	TRUE
Livestock	GCA_014105565.1	142	48	1872	3052	9.15116e-52	8.86407e-51	TRUE
Livestock	GCA_014105595.1	5	83	1168	3747	1.21897e-06	2.26381e-06	TRUE
Livestock	GCA_014105615.1	8	30	648	3863	0.174798	0.201855	FALSE
Livestock	GCA_014105635.1	101	152	1844	3116	0.234023	0.264547	FALSE
Livestock	GCA_014105655.1	9	23	874	4444	0.0516518	0.0631584	FALSE
Livestock	GCA_014105675.1	105	50	1914	3002	3.33875e-25	1.5708e-24	TRUE
Livestock	GCA_014105715.1	427	124	4171	1439	0.000268374	0.000414302	TRUE
Livestock	GCA_014105735.1	383	83	4118	1426	1.00787e-18	3.27556e-18	TRUE
Livestock	GCA_014105755.1	123	62	2238	2787	7.13884e-19	2.38283e-18	TRUE
Livestock	GCA_014105765.1	109	205	956	4466	1.10883e-17	3.4235e-17	TRUE
Livestock	GCA_014105785.1	136	39	1791	3101	1.22855e-60	1.44501e-59	TRUE
Livestock	GCA_014105815.1	179	31	2262	2511	2.98618e-83	5.90069e-82	TRUE
Livestock	GCA_014105835.1	135	33	1750	3048	1.44015e-68	2.03267e-67	TRUE
Livestock	GCA_014105855.1	138	36	1807	3045	5.88556e-65	7.45504e-64	TRUE
Livestock	GCA_014105865.1	254	181	2754	2692	5.87611e-07	1.10794e-06	TRUE
Livestock	GCA_014105875.1	83	31	1559	3303	1.55887e-35	9.626e-35	TRUE
Livestock	GCA_014105885.1	85	31	1566	3307	5.3987e-37	3.46358e-36	TRUE
Livestock	GCA_014105935.1	39	207	1101	3549	0.000639162	0.000945348	TRUE
Livestock	GCA_014105955.1	83	31	1590	3274	1.14896e-34	6.83839e-34	TRUE
Livestock	GCA_014105975.1	38	319	1156	3989	5.39579e-11	1.23404e-10	TRUE
Livestock	GCA_014105995.1	38	299	1156	4004	2.39257e-09	4.9661e-09	TRUE
Livestock	GCA_014106015.1	58	89	1652	3171	0.0863364	0.10302	FALSE
Livestock	GCA_014106035.1	53	10	3273	1055	0.0002747	0.000421434	TRUE
Livestock	GCA_014106055.1	40	115	1348	3358	0.409469	0.446529	FALSE
Livestock	GCA_014106065.1	53	10	3272	1055	0.000273836	0.000421418	TRUE
Livestock	GCA_014106085.1	89	76	2019	2842	8.78843e-06	1.51271e-05	TRUE
Livestock	GCA_014106095.1	61	96	1394	3435	0.000809219	0.0011723	TRUE
Livestock	GCA_014106115.1	58	98	1352	3356	0.00453763	0.00622663	TRUE
Livestock	GCA_014106155.1	58	71	1322	3369	3.96877e-07	7.56977e-07	TRUE
Livestock	GCA_014106165.1	58	70	1379	3310	1.38929e-06	2.56086e-06	TRUE
Livestock	GCA_014106195.1	93	73	2079	2783	1.31006e-06	2.42386e-06	TRUE
Livestock	GCA_014106215.1	87	79	2057	2805	0.000299581	0.000458183	TRUE
Livestock	GCA_014106225.1	105	89	1295	3626	1.31246e-25	6.35644e-25	TRUE
Livestock	GCA_014106255.1	49	35	1221	3450	1.8863e-15	5.54661e-15	TRUE
Livestock	GCA_014106275.1	59	46	1667	3007	9.72347e-09	1.97671e-08	TRUE
Livestock	GCA_014106285.1	147	20	2196	2729	2.96224e-88	7.31672e-87	TRUE
Livestock	GCA_014106295.1	78	34	1722	2895	5.27524e-23	2.15369e-22	TRUE
Livestock	GCA_014106325.1	45	22	1931	3184	6.28825e-12	1.5532e-11	TRUE
Livestock	GCA_014106355.1	56	25	2038	2626	7.53976e-12	1.85305e-11	TRUE
Livestock	GCA_014106375.1	56	26	2022	2643	1.89853e-11	4.53079e-11	TRUE
Livestock	GCA_014106395.1	100	255	1719	3355	0.00472181	0.00644357	TRUE
Livestock	GCA_014106415.1	99	255	1695	3378	0.00664457	0.00872983	TRUE
Livestock	GCA_014106425.1	42	43	1502	3152	2.79407e-05	4.6163e-05	TRUE
Livestock	GCA_014106475.1	98	259	1638	3436	0.0168756	0.0216533	TRUE
Livestock	GCA_014108885.1	116	101	1421	3534	5.18588e-23	2.13485e-22	TRUE
Livestock	GCA_014108905.1	177	2	3528	935	5.8635e-173	5.79314e-171	TRUE
Livestock	GCA_014108925.1	49	35	1223	3449	2.02866e-15	5.89504e-15	TRUE
Livestock	GCA_014108945.1	78	41	1899	2866	7.66267e-16	2.30815e-15	TRUE
Livestock	GCA_014108965.1	38	15	2192	2142	9.11933e-07	1.70642e-06	TRUE
Livestock	GCA_014108985.1	90	13	2853	1411	1.05458e-22	4.23547e-22	TRUE
Livestock	GCA_014109005.1	97	17	2858	1462	1.10189e-19	3.86053e-19	TRUE
Livestock	GCA_014109025.1	97	17	2858	1461	1.152e-19	3.97965e-19	TRUE
Livestock	GCA_014109045.1	346	107	3618	1831	1.71971e-18	5.44575e-18	TRUE
Livestock	GCA_014109065.1	54	25	2033	2631	5.57048e-11	1.26812e-10	TRUE
Livestock	GCA_014109085.1	55	25	2037	2631	2.04806e-11	4.79499e-11	TRUE
Livestock	GCA_014109105.1	55	25	2037	2635	1.93757e-11	4.57971e-11	TRUE
Livestock	GCA_014109125.1	55	26	2037	2632	8.3325e-11	1.85417e-10	TRUE
Livestock	GCA_014109285.1	100	262	1750	3338	0.000611917	0.000907927	TRUE
Livestock	GCA_014109385.1	68	74	1997	2732	0.0622032	0.0751305	FALSE
Livestock	GCA_014109545.1	100	263	1750	3338	0.000529293	0.000792336	TRUE
Livestock	GCA_014109625.1	99	260	1751	3324	0.000507302	0.000761725	TRUE
Livestock	GCA_014109645.1	47	90	1519	3222	0.482659	0.513942	FALSE
Livestock	GCA_014109665.1	47	90	1519	3221	0.482731	0.513942	FALSE
Livestock	GCA_014109685.1	100	261	1750	3327	0.000612024	0.000907927	TRUE
Livestock	GCA_014794165.1	223	27	2526	2297	6.98191e-117	2.15566e-115	TRUE

## Sheet: wwtw
source	assembly_id	num_duplicates_inside_mge	num_duplicates_outside_mge	total_num_genes_inside_mge	total_num_genes_outside_mge	p_value	adj_p_value_fdr	is_significant_bh
Wastewater Treatment Works	GCA_013725375.1	8	25	736	3752	0.166155	0.176594	FALSE
Wastewater Treatment Works	GCA_013725775.1	43	35	1743	2839	2.94962e-05	4.04576e-05	TRUE
Wastewater Treatment Works	GCA_013726815.1	7	53	677	3903	0.61656	0.63213	FALSE
Wastewater Treatment Works	GCA_013727075.1	123	13	2766	1710	5.5171e-53	3.9999e-52	TRUE
Wastewater Treatment Works	GCA_013727815.1	170	56	2244	2656	9.33776e-45	5.12315e-44	TRUE
Wastewater Treatment Works	GCA_013728735.1	201	91	2069	3095	9.58651e-48	5.89715e-47	TRUE
Wastewater Treatment Works	GCA_013729295.1	78	28	2912	1824	5.06586e-06	7.24204e-06	TRUE
Wastewater Treatment Works	GCA_013729535.1	163	62	1657	3480	1.46192e-67	1.41318e-66	TRUE
Wastewater Treatment Works	GCA_013730915.1	76	38	873	3700	1.37197e-44	7.32921e-44	TRUE
Wastewater Treatment Works	GCA_013731515.1	166	90	1352	3751	7.36351e-65	6.79452e-64	TRUE
Wastewater Treatment Works	GCA_013732175.1	108	163	1435	3647	2.62929e-07	3.95368e-07	TRUE
Wastewater Treatment Works	GCA_013733565.1	100	121	1391	3604	5.06932e-12	9.99099e-12	TRUE
Wastewater Treatment Works	GCA_013733775.1	119	53	1607	4014	4.74289e-50	3.10583e-49	TRUE
Wastewater Treatment Works	GCA_013736395.1	100	87	1397	3689	8.93258e-22	2.41775e-21	TRUE
Wastewater Treatment Works	GCA_013736615.1	69	39	2117	2670	2.00838e-09	3.36943e-09	TRUE
Wastewater Treatment Works	GCA_013737205.1	292	86	2406	4025	1.43518e-123	7.28355e-122	TRUE
Wastewater Treatment Works	GCA_013737895.1	208	45	1941	4001	4.74221e-129	3.20889e-127	TRUE
Wastewater Treatment Works	GCA_013739155.1	64	5	1751	2943	2.92433e-61	2.58104e-60	TRUE
Wastewater Treatment Works	GCA_013739975.1	76	10	2441	1938	3.89114e-34	1.54883e-33	TRUE
Wastewater Treatment Works	GCA_013740395.1	123	37	2810	2011	1.18574e-17	2.83183e-17	TRUE
Wastewater Treatment Works	GCA_013741635.1	202	43	2827	2211	3.62321e-54	2.72412e-53	TRUE
Wastewater Treatment Works	GCA_013741855.1	166	239	2391	2935	0.0329614	0.0373808	TRUE
Wastewater Treatment Works	GCA_013742135.1	166	239	2387	2935	0.0328929	0.0373808	TRUE
Wastewater Treatment Works	GCA_013742835.1	272	8	3959	1063	1.22279e-161	1.24113e-159	TRUE
Wastewater Treatment Works	GCA_013743505.1	35	73	1234	3552	0.0564373	0.0629493	FALSE
Wastewater Treatment Works	GCA_013744185.1	106	26	2457	2160	4.27311e-28	1.49559e-27	TRUE
Wastewater Treatment Works	GCA_013745955.1	91	78	1810	3029	4.47166e-09	7.38006e-09	TRUE
Wastewater Treatment Works	GCA_013746875.1	257	28	3116	1796	8.54383e-101	1.33415e-99	TRUE
Wastewater Treatment Works	GCA_013747515.1	53	52	1354	4362	2.05869e-13	4.22135e-13	TRUE
Wastewater Treatment Works	GCA_013747975.1	74	10	1242	3309	3.23536e-68	3.28389e-67	TRUE
Wastewater Treatment Works	GCA_013748455.1	222	69	1571	3661	2.44678e-118	8.27826e-117	TRUE
Wastewater Treatment Works	GCA_013749975.1	262	275	2281	3005	0.000180674	0.000238161	TRUE
Wastewater Treatment Works	GCA_013750175.1	95	36	1997	3047	5.19246e-29	1.95198e-28	TRUE
Wastewater Treatment Works	GCA_013750375.1	124	57	1471	3049	1.10038e-42	5.31851e-42	TRUE
Wastewater Treatment Works	GCA_013750815.1	259	74	1955	3212	1.76492e-111	3.98087e-110	TRUE
Wastewater Treatment Works	GCA_013751075.1	131	94	1824	3109	8.28501e-19	2.00221e-18	TRUE
Wastewater Treatment Works	GCA_013751295.1	162	51	2603	3424	1.69399e-50	1.14626e-49	TRUE
Wastewater Treatment Works	GCA_013751495.1	48	118	1968	2689	5.98016e-06	8.48932e-06	TRUE
Wastewater Treatment Works	GCA_013752075.1	187	77	2297	2890	9.95752e-40	4.49195e-39	TRUE
Wastewater Treatment Works	GCA_013752295.1	119	28	2152	2419	6.22112e-43	3.08021e-42	TRUE
Wastewater Treatment Works	GCA_013782445.1	151	60	1155	3728	1.73961e-85	2.20713e-84	TRUE
Wastewater Treatment Works	GCA_013783465.1	49	65	1023	3557	2.59172e-09	4.31246e-09	TRUE
Wastewater Treatment Works	GCA_013783685.1	125	12	3104	1556	1.21473e-48	7.70595e-48	TRUE
Wastewater Treatment Works	GCA_013783905.1	142	46	1075	3813	3.05205e-97	4.42547e-96	TRUE
Wastewater Treatment Works	GCA_013784085.1	34	34	1510	2853	0.000530606	0.000673206	TRUE
Wastewater Treatment Works	GCA_013784845.1	112	69	2410	3563	2.2539e-16	5.14091e-16	TRUE
Wastewater Treatment Works	GCA_013785265.1	119	94	1476	3576	4.55178e-26	1.42156e-25	TRUE
Wastewater Treatment Works	GCA_013785465.1	57	27	1787	2692	1.06171e-13	2.22192e-13	TRUE
Wastewater Treatment Works	GCA_013785665.1	29	28	1550	3055	0.000424732	0.0005457	TRUE
Wastewater Treatment Works	GCA_013785825.1	152	58	2086	2757	2.19964e-38	9.70712e-38	TRUE
Wastewater Treatment Works	GCA_013786125.1	74	74	1509	3162	6.64377e-09	1.08765e-08	TRUE
Wastewater Treatment Works	GCA_013786165.1	124	42	1713	2848	3.84681e-46	2.23115e-45	TRUE
Wastewater Treatment Works	GCA_013786185.1	130	97	1466	3407	4.92822e-29	1.9239e-28	TRUE
Wastewater Treatment Works	GCA_013786785.1	35	29	1286	3044	6.96342e-08	1.08737e-07	TRUE
Wastewater Treatment Works	GCA_013789905.1	143	35	2832	1998	6.80258e-28	2.34055e-27	TRUE
Wastewater Treatment Works	GCA_013790145.1	158	34	2298	2977	8.71457e-70	9.31083e-69	TRUE
Wastewater Treatment Works	GCA_013790245.1	182	152	2871	2409	0.938802	0.943449	FALSE
Wastewater Treatment Works	GCA_013790285.1	23	18	836	3765	4.77189e-11	8.64906e-11	TRUE
Wastewater Treatment Works	GCA_013790405.1	155	151	1445	3887	5.08422e-29	1.94735e-28	TRUE
Wastewater Treatment Works	GCA_013790635.1	37	95	1478	2990	0.158135	0.170752	FALSE
Wastewater Treatment Works	GCA_013791815.1	76	19	2042	2532	7.22287e-29	2.61829e-28	TRUE
Wastewater Treatment Works	GCA_013791985.1	63	34	2142	2390	2.01745e-07	3.07926e-07	TRUE
Wastewater Treatment Works	GCA_013795065.1	116	40	2066	2803	2.867e-34	1.164e-33	TRUE
Wastewater Treatment Works	GCA_013795285.1	82	80	944	3968	1.40156e-27	4.58898e-27	TRUE
Wastewater Treatment Works	GCA_013795545.1	223	68	1647	3575	3.40243e-114	9.86705e-113	TRUE
Wastewater Treatment Works	GCA_013795795.1	221	73	1550	3667	5.40321e-114	1.37106e-112	TRUE
Wastewater Treatment Works	GCA_013796065.1	249	26	1642	3408	1.0603e-230	2.15241e-228	TRUE
Wastewater Treatment Works	GCA_013797045.1	94	51	1918	2677	7.58427e-16	1.69187e-15	TRUE
Wastewater Treatment Works	GCA_013797825.1	167	174	2383	2877	0.0530048	0.0594473	FALSE
Wastewater Treatment Works	GCA_013798625.1	20	133	647	4211	1	1	FALSE
Wastewater Treatment Works	GCF_013624225.1	26	38	663	5086	1.80352e-11	3.42163e-11	TRUE
Wastewater Treatment Works	GCF_013624375.1	256	121	2601	3683	1.23072e-52	8.61505e-52	TRUE
Wastewater Treatment Works	GCF_013624605.1	9	56	856	3900	0.469715	0.48649	FALSE
Wastewater Treatment Works	GCF_013624775.1	91	77	1716	3795	7.03357e-16	1.58646e-15	TRUE
Wastewater Treatment Works	GCF_013624995.1	9	56	856	3965	0.467667	0.48649	FALSE
Wastewater Treatment Works	GCF_013625115.1	24	30	983	3730	2.69656e-06	3.88228e-06	TRUE
Wastewater Treatment Works	GCF_013625265.1	39	7	1453	3191	6.12988e-29	2.26248e-28	TRUE
Wastewater Treatment Works	GCF_013625435.1	35	23	1379	3244	2.71768e-10	4.67533e-10	TRUE
Wastewater Treatment Works	GCF_013625575.1	40	9	1380	3250	3.60953e-27	1.16307e-26	TRUE
Wastewater Treatment Works	GCF_013625795.1	3	15	539	4097	0.454591	0.47568	FALSE
Wastewater Treatment Works	GCF_013629235.1	29	20	915	3667	1.19294e-13	2.47109e-13	TRUE
Wastewater Treatment Works	GCF_013629455.1	56	15	2158	2807	3.20637e-21	8.45315e-21	TRUE
Wastewater Treatment Works	GCF_013629675.1	68	27	1802	2968	7.54008e-22	2.06843e-21	TRUE
Wastewater Treatment Works	GCF_013635015.1	176	158	2071	4066	3.16034e-21	8.44144e-21	TRUE
Wastewater Treatment Works	GCF_013635255.1	33	25	654	4126	7.08465e-20	1.77554e-19	TRUE
Wastewater Treatment Works	GCF_013635495.1	41	23	1440	3370	7.37734e-14	1.57642e-13	TRUE
Wastewater Treatment Works	GCF_013635755.1	82	8	3768	891	1.39502e-12	2.80384e-12	TRUE
Wastewater Treatment Works	GCF_013724425.1	59	16	3525	1654	9.35083e-05	0.000124883	TRUE
Wastewater Treatment Works	GCF_013724605.1	57	73	1458	4170	6.14231e-08	9.66581e-08	TRUE
Wastewater Treatment Works	GCF_013724765.1	60	13	2417	2803	1.15422e-24	3.49712e-24	TRUE
Wastewater Treatment Works	GCF_013724985.1	4	18	1403	3007	0.162649	0.174697	FALSE
Wastewater Treatment Works	GCF_013725165.1	117	16	3467	1972	2.26953e-36	9.59821e-36	TRUE
Wastewater Treatment Works	GCF_013725595.1	92	25	3127	2189	1.99541e-15	4.40292e-15	TRUE
Wastewater Treatment Works	GCF_013725995.1	91	17	3299	1404	2.54798e-12	5.07098e-12	TRUE
Wastewater Treatment Works	GCF_013726215.1	12	24	1437	3009	0.767488	0.779	FALSE
Wastewater Treatment Works	GCF_013726395.1	26	12	1488	3051	7.09577e-10	1.20037e-09	TRUE
Wastewater Treatment Works	GCF_013726615.1	29	15	2183	2755	2.45444e-05	3.41268e-05	TRUE
Wastewater Treatment Works	GCF_013727235.1	176	79	3513	1954	0.00465902	0.00562965	TRUE
Wastewater Treatment Works	GCF_013727455.1	95	23	3121	2200	3.26177e-19	8.07488e-19	TRUE
Wastewater Treatment Works	GCF_013727635.1	3	44	642	4506	0.230158	0.243345	FALSE
Wastewater Treatment Works	GCF_013728095.1	85	31	2623	2720	8.3704e-17	1.9309e-16	TRUE
Wastewater Treatment Works	GCF_013728275.1	2	38	790	4580	0.0758387	0.0841271	FALSE
Wastewater Treatment Works	GCF_013728515.1	61	25	2866	2609	2.38425e-08	3.81104e-08	TRUE
Wastewater Treatment Works	GCF_013728935.1	43	7	3028	1715	7.62516e-12	1.4742e-11	TRUE
Wastewater Treatment Works	GCF_013729075.1	12	27	701	4572	0.00117034	0.00144865	TRUE
Wastewater Treatment Works	GCF_013729795.1	102	33	3575	1939	1.04868e-06	1.52059e-06	TRUE
Wastewater Treatment Works	GCF_013729995.1	33	17	1525	3167	4.67562e-11	8.55092e-11	TRUE
Wastewater Treatment Works	GCF_013730235.1	71	35	2282	3668	3.40447e-17	8.03613e-17	TRUE
Wastewater Treatment Works	GCF_013730455.1	33	17	1525	3167	4.67562e-11	8.55092e-11	TRUE
Wastewater Treatment Works	GCF_013730675.1	20	20	725	4303	4.988e-10	8.50893e-10	TRUE
Wastewater Treatment Works	GCF_013731155.1	66	30	1557	3074	2.54898e-22	7.08826e-22	TRUE
Wastewater Treatment Works	GCF_013731305.1	26	31	787	4627	7.16179e-11	1.2753e-10	TRUE
Wastewater Treatment Works	GCF_013731735.1	174	38	2561	3293	3.21898e-75	3.63029e-74	TRUE
Wastewater Treatment Works	GCF_013731955.1	1	25	1003	3639	0.0189468	0.0221046	TRUE
Wastewater Treatment Works	GCF_013732395.1	103	32	3576	1997	3.60868e-08	5.72315e-08	TRUE
Wastewater Treatment Works	GCF_013732655.1	254	53	2962	3374	1.22871e-102	2.07857e-101	TRUE
Wastewater Treatment Works	GCF_013732895.1	34	65	1114	3800	0.00160276	0.00197188	TRUE
Wastewater Treatment Works	GCF_013733095.1	83	23	3692	1880	4.0068e-07	5.95679e-07	TRUE
Wastewater Treatment Works	GCF_013733395.1	102	10	2643	2175	5.75042e-58	4.48975e-57	TRUE
Wastewater Treatment Works	GCF_013734035.1	118	17	2277	3397	1.04566e-76	1.24864e-75	TRUE
Wastewater Treatment Works	GCF_013734275.1	70	80	931	4080	5.99395e-21	1.55996e-20	TRUE
Wastewater Treatment Works	GCF_013734595.1	265	144	1917	4465	1.73541e-86	2.34859e-85	TRUE
Wastewater Treatment Works	GCF_013734915.1	61	90	968	3892	5.87919e-12	1.14757e-11	TRUE
Wastewater Treatment Works	GCF_013735155.1	50	40	1887	3503	1.0202e-07	1.56894e-07	TRUE
Wastewater Treatment Works	GCF_013735435.1	95	41	2397	3432	5.06623e-23	1.46921e-22	TRUE
Wastewater Treatment Works	GCF_013735895.1	135	58	1959	3809	3.47628e-46	2.07555e-45	TRUE
Wastewater Treatment Works	GCF_013736155.1	143	22	1952	3939	1.24297e-106	2.38585e-105	TRUE
Wastewater Treatment Works	GCF_013736875.1	146	21	5477	1053	0.000697946	0.000880018	TRUE
Wastewater Treatment Works	GCF_013737455.1	106	32	3693	1887	4.0201e-07	5.95679e-07	TRUE
Wastewater Treatment Works	GCF_013737695.1	204	17	3381	2130	1.29283e-106	2.38585e-105	TRUE
Wastewater Treatment Works	GCF_013738135.1	112	56	3057	2318	2.66513e-05	3.68042e-05	TRUE
Wastewater Treatment Works	GCF_013738375.1	101	84	1394	3675	2.58599e-23	7.60805e-23	TRUE
Wastewater Treatment Works	GCF_013738635.1	57	27	2643	2683	2.36757e-07	3.58669e-07	TRUE
Wastewater Treatment Works	GCF_013738915.1	87	34	3584	1744	0.0457866	0.0516372	FALSE
Wastewater Treatment Works	GCF_013739375.1	39	21	1632	3214	1.49587e-11	2.86473e-11	TRUE
Wastewater Treatment Works	GCF_013739595.1	74	27	1132	3767	2.78134e-45	1.56837e-44	TRUE
Wastewater Treatment Works	GCF_013739755.1	96	14	2728	2384	1.82099e-42	8.59675e-42	TRUE
Wastewater Treatment Works	GCF_013740195.1	52	13	1852	3119	5.4246e-26	1.66848e-25	TRUE
Wastewater Treatment Works	GCF_013740655.1	21	34	1025	3689	0.000828649	0.00103837	TRUE
Wastewater Treatment Works	GCF_013740875.1	59	25	2359	2714	2.35622e-11	4.38818e-11	TRUE
Wastewater Treatment Works	GCF_013741155.1	114	20	2897	2391	2.42131e-40	1.1171e-39	TRUE
Wastewater Treatment Works	GCF_013741395.1	90	79	1686	3738	7.19048e-15	1.55284e-14	TRUE
Wastewater Treatment Works	GCF_013742375.1	49	37	1369	3432	1.13302e-12	2.30003e-12	TRUE
Wastewater Treatment Works	GCF_013742615.1	136	64	2748	2406	1.99507e-11	3.74999e-11	TRUE
Wastewater Treatment Works	GCF_013743295.1	71	17	1452	3149	4.04616e-43	2.05343e-42	TRUE
Wastewater Treatment Works	GCF_013743755.1	43	16	984	3488	1.33535e-27	4.44386e-27	TRUE
Wastewater Treatment Works	GCF_013743935.1	70	16	1459	3145	1.25546e-43	6.53484e-43	TRUE
Wastewater Treatment Works	GCF_013744415.1	42	14	1554	3032	3.91846e-19	9.58371e-19	TRUE
Wastewater Treatment Works	GCF_013744615.1	25	39	662	5013	2.17154e-10	3.76772e-10	TRUE
Wastewater Treatment Works	GCF_013745295.1	8	39	523	4547	0.0955893	0.10546	FALSE
Wastewater Treatment Works	GCF_013745515.1	4	95	548	4154	0.00943482	0.0112004	TRUE
Wastewater Treatment Works	GCF_013745755.1	28	30	1883	3139	0.0236826	0.0271614	TRUE
Wastewater Treatment Works	GCF_013746155.1	65	14	3499	1643	1.80938e-08	2.91511e-08	TRUE
Wastewater Treatment Works	GCF_013746415.1	62	16	3546	1594	4.6203e-05	6.25281e-05	TRUE
Wastewater Treatment Works	GCF_013746655.1	67	49	1241	3638	6.31397e-21	1.62245e-20	TRUE
Wastewater Treatment Works	GCF_013747035.1	58	25	1448	3127	1.1466e-22	3.23276e-22	TRUE
Wastewater Treatment Works	GCF_013747275.1	41	16	2524	2349	7.13401e-07	1.04942e-06	TRUE
Wastewater Treatment Works	GCF_013747755.1	66	19	2189	2930	9.47932e-24	2.82986e-23	TRUE
Wastewater Treatment Works	GCF_013748235.1	53	19	2736	2083	8.61373e-07	1.25798e-06	TRUE
Wastewater Treatment Works	GCF_013748855.1	32	17	2787	2355	0.0130794	0.0153474	TRUE
Wastewater Treatment Works	GCF_013749075.1	42	35	994	4191	4.96958e-17	1.15957e-16	TRUE
Wastewater Treatment Works	GCF_013749535.1	57	7	3097	1975	7.50771e-23	2.14657e-22	TRUE
Wastewater Treatment Works	GCF_013749735.1	28	38	1202	3825	5.24137e-05	7.04634e-05	TRUE
Wastewater Treatment Works	GCF_013750595.1	29	61	955	4913	2.22887e-05	3.14208e-05	TRUE
Wastewater Treatment Works	GCF_013751655.1	39	16	1964	2812	5.9572e-11	1.07019e-10	TRUE
Wastewater Treatment Works	GCF_013751895.1	72	13	2117	2694	1.3092e-36	5.65465e-36	TRUE
Wastewater Treatment Works	GCF_013781945.1	1	27	968	3644	0.0129856	0.0153261	TRUE
Wastewater Treatment Works	GCF_013781965.1	45	12	3058	2026	8.01592e-08	1.24216e-07	TRUE
Wastewater Treatment Works	GCF_013781985.1	72	17	2785	2417	4.46946e-20	1.13413e-19	TRUE
Wastewater Treatment Works	GCF_013782005.1	76	44	2674	1843	0.127978	0.139675	FALSE
Wastewater Treatment Works	GCF_013782105.1	139	16	1755	3644	6.03615e-122	2.45068e-120	TRUE
Wastewater Treatment Works	GCF_013782625.1	12	13	905	3645	0.000134412	0.000178338	TRUE
Wastewater Treatment Works	GCF_013782845.1	77	16	3214	1882	4.01614e-15	8.7664e-15	TRUE
Wastewater Treatment Works	GCF_013783065.1	85	9	2301	2855	1.03098e-59	8.37154e-59	TRUE
Wastewater Treatment Works	GCF_013783245.1	14	25	835	4317	0.000483925	0.000617841	TRUE
Wastewater Treatment Works	GCF_013784065.1	29	38	1471	3506	0.00236224	0.00288876	TRUE
Wastewater Treatment Works	GCF_013784105.1	0	76	0	4725	NA	NA	NA
Wastewater Treatment Works	GCF_013784225.1	25	35	1218	3295	0.00282388	0.00343262	TRUE
Wastewater Treatment Works	GCF_013784425.1	50	23	2706	1725	0.0234239	0.0270174	TRUE
Wastewater Treatment Works	GCF_013784645.1	93	14	1852	2878	1.0422e-60	8.81523e-60	TRUE
Wastewater Treatment Works	GCF_013785085.1	18	24	1479	2911	0.110399	0.12114	FALSE
Wastewater Treatment Works	GCF_013785525.1	10	30	1294	3122	0.666985	0.680392	FALSE
Wastewater Treatment Works	GCF_013786025.1	13	25	1508	2907	0.889393	0.898242	FALSE
Wastewater Treatment Works	GCF_013786145.1	56	52	1663	3638	1.04768e-08	1.70143e-08	TRUE
Wastewater Treatment Works	GCF_013786205.1	106	32	2443	2504	2.73483e-26	8.67455e-26	TRUE
Wastewater Treatment Works	GCF_013786345.1	52	27	3107	1962	0.164733	0.176004	FALSE
Wastewater Treatment Works	GCF_013786565.1	27	25	1716	3378	0.000340764	0.00044343	TRUE
Wastewater Treatment Works	GCF_013790265.1	17	14	1475	3256	0.000315718	0.000413489	TRUE
Wastewater Treatment Works	GCF_013790835.1	61	22	3471	1792	0.00680905	0.00817891	TRUE
Wastewater Treatment Works	GCF_013791065.1	72	54	1899	3389	8.10717e-11	1.43109e-10	TRUE
Wastewater Treatment Works	GCF_013791265.1	27	10	1566	3708	1.05242e-13	2.22192e-13	TRUE
Wastewater Treatment Works	GCF_013791465.1	29	16	2463	2667	0.000905778	0.00112805	TRUE
Wastewater Treatment Works	GCF_013791615.1	41	16	2098	2656	1.68903e-10	2.95581e-10	TRUE
Wastewater Treatment Works	GCF_013792125.1	32	64	1953	3032	0.156454	0.169841	FALSE
Wastewater Treatment Works	GCF_013792365.1	14	27	1386	3471	0.285319	0.300103	FALSE
Wastewater Treatment Works	GCF_013792545.1	106	21	2880	2483	8.91732e-35	3.69432e-34	TRUE
Wastewater Treatment Works	GCF_013794885.1	88	32	3401	1961	4.45043e-05	6.06333e-05	TRUE
Wastewater Treatment Works	GCF_013796245.1	45	23	966	4417	1.00189e-27	3.38973e-27	TRUE
Wastewater Treatment Works	GCF_013796485.1	45	24	905	4479	2.15756e-28	7.68393e-28	TRUE
Wastewater Treatment Works	GCF_013796805.1	67	50	3422	1939	0.0202861	0.0235318	TRUE
Wastewater Treatment Works	GCF_013797345.1	60	15	3340	1514	2.24988e-05	3.14984e-05	TRUE
Wastewater Treatment Works	GCF_013797615.1	39	11	3140	1658	0.000363629	0.00047017	TRUE
Wastewater Treatment Works	GCF_013798115.1	28	71	1640	3576	0.478576	0.493152	FALSE
Wastewater Treatment Works	GCF_013798355.1	69	35	2982	2115	0.00768593	0.0091779	TRUE

## Sheet: all
source	assembly_id	num_duplicates_inside_mge	num_duplicates_outside_mge	total_num_genes_inside_mge	total_num_genes_outside_mge	p_value	adj_p_value_fdr	is_significant_bh		total_significant
Barnes Hospital	GCA_024763995.1	167	56	1693	3633	3.05329e-78	2.52745e-77	TRUE		769
Barnes Hospital	GCA_024764015.1	245	82	2280	2894	6.04859e-69	3.33792e-68	TRUE
Barnes Hospital	GCA_024764875.1	147	24	1890	3237	1.50352e-96	1.86687e-95	TRUE
Barnes Hospital	GCA_024765025.1	293	102	2386	2908	5.20242e-75	3.52346e-74	TRUE
Barnes Hospital	GCA_024765115.1	72	112	1262	3759	3.19654e-07	3.52803e-07	TRUE
Barnes Hospital	GCA_024765155.1	139	48	1595	3707	8.53123e-68	4.38329e-67	TRUE
Barnes Hospital	GCA_024765175.1	192	82	1984	3288	1.2359e-55	3.61078e-55	TRUE
Barnes Hospital	GCA_024765185.1	139	129	1585	3706	2.5267e-22	3.88123e-22	TRUE
Barnes Hospital	GCA_024765295.1	118	58	2340	2551	6.82232e-15	8.76315e-15	TRUE
Barnes Hospital	GCA_024765305.1	141	119	1933	3120	8.61318e-13	1.07846e-12	TRUE
Barnes Hospital	GCA_024765335.1	135	111	1985	3070	9.60446e-12	1.14485e-11	TRUE
Barnes Hospital	GCA_024765395.1	143	113	2060	2997	1.19461e-11	1.41267e-11	TRUE
Barnes Hospital	GCA_024765435.1	162	16	1916	3104	1.20192e-135	5.96955e-134	TRUE
Barnes Hospital	GCA_024765455.1	141	40	1699	3504	9.56275e-73	5.93687e-72	TRUE
Barnes Hospital	GCA_024765465.1	178	232	1613	3805	5.63511e-14	7.17633e-14	TRUE
Barnes Hospital	GCA_024765485.1	121	59	2340	2552	1.97988e-15	2.61063e-15	TRUE
Barnes Hospital	GCA_024765535.1	135	60	2302	2832	5.76996e-25	9.88188e-25	TRUE
Barnes Hospital	GCA_024765615.1	155	72	2023	3316	4.31755e-40	8.93493e-40	TRUE
Barnes Hospital	GCA_024765655.1	109	54	2052	2836	1.10763e-20	1.6023e-20	TRUE
Barnes Hospital	GCA_024765675.1	97	33	1101	3906	2.60301e-64	1.21203e-63	TRUE
Barnes Hospital	GCA_024765735.1	62	39	1865	2794	1.19534e-09	1.37004e-09	TRUE
Barnes Hospital	GCA_024765775.1	243	44	2292	3103	1.56956e-127	4.67728e-126	TRUE
Barnes Hospital	GCA_024765795.1	312	98	2869	2304	9.66938e-50	2.44193e-49	TRUE
Barnes Hospital	GCA_024765805.1	104	122	1392	3835	4.64953e-15	6.02417e-15	TRUE
Barnes Hospital	GCA_024765835.1	153	46	1721	3614	1.30185e-76	9.69876e-76	TRUE
Barnes Hospital	GCA_024765855.1	75	33	1196	3787	5.26716e-39	1.04641e-38	TRUE
Barnes Hospital	GCA_024765865.1	117	141	1867	3272	8.01721e-05	8.35359e-05	TRUE
Barnes Hospital	GCA_024765895.1	48	81	1170	3664	6.119e-05	6.43213e-05	TRUE
Barnes Hospital	GCA_024765905.1	86	111	1992	2920	0.218806	0.221783	FALSE
Barnes Hospital	GCA_024765935.1	85	17	1695	3140	5.00303e-52	1.33116e-51	TRUE
Barnes Hospital	GCA_024765955.1	155	74	1386	3744	4.70477e-66	2.26132e-65	TRUE
Barnes Hospital	GCA_024765975.1	98	106	1893	3116	6.12995e-05	6.43213e-05	TRUE
Barnes Hospital	GCA_024765995.1	98	99	1872	3143	2.2214e-06	2.39847e-06	TRUE
Barnes Hospital	GCA_024766015.1	170	40	1899	3362	9.96133e-90	1.06017e-88	TRUE
Barnes Hospital	GCA_024766035.1	194	87	2630	2504	1.42392e-21	2.08004e-21	TRUE
Barnes Hospital	GCA_024766055.1	102	48	2526	2146	3.73306e-08	4.21383e-08	TRUE
Barnes Hospital	GCA_024766065.1	59	68	1314	3646	2.08132e-09	2.36731e-09	TRUE
Barnes Hospital	GCA_024766095.1	134	111	1933	3112	1.40755e-12	1.74771e-12	TRUE
Barnes Hospital	GCA_024766115.1	181	112	1363	3810	7.70087e-63	3.27837e-62	TRUE
Barnes Hospital	GCA_024766135.1	119	38	2107	2890	1.32597e-38	2.56584e-38	TRUE
Barnes Hospital	GCA_024766155.1	102	35	2697	1934	1.4762e-11	1.73192e-11	TRUE
Barnes Hospital	GCA_024766175.1	223	97	1629	3749	1.19642e-89	1.18844e-88	TRUE
Barnes Hospital	GCA_024766195.1	60	28	1799	3009	1.40432e-16	1.88507e-16	TRUE
Barnes Hospital	GCA_024766215.1	118	35	1976	3000	1.59447e-45	3.59964e-45	TRUE
Barnes Hospital	GCA_024766235.1	150	58	1885	3173	2.4626e-49	6.0152e-49	TRUE
Barnes Hospital	GCA_024766255.1	119	103	2395	2718	0.00378291	0.00391427	TRUE
Barnes Hospital	GCA_024766275.1	96	60	1047	4167	1.75005e-45	3.89191e-45	TRUE
Barnes Hospital	GCA_024766295.1	48	134	1185	3829	0.303327	0.303327	FALSE
Barnes Hospital	GCA_024766305.1	145	58	1606	3754	4.02971e-63	1.76596e-62	TRUE
Barnes Hospital	GCA_024766335.1	86	172	1394	3825	0.00433852	0.0044582	TRUE
Barnes Hospital	GCA_024766355.1	53	86	1186	3794	5.33841e-06	5.72247e-06	TRUE
Barnes Hospital	GCA_024766375.1	96	149	2312	2256	5.79011e-07	6.34357e-07	TRUE
Barnes Hospital	GCA_024766395.1	77	25	2224	2364	1.25044e-18	1.74126e-18	TRUE
Barnes Hospital	GCA_024766415.1	105	150	1548	3676	8.74467e-07	9.51063e-07	TRUE
Barnes Hospital	GCA_024766425.1	150	69	1524	3577	4.55631e-58	1.47585e-57	TRUE
Barnes Hospital	GCA_024766445.1	82	102	1523	3511	2.33333e-07	2.59452e-07	TRUE
Barnes Hospital	GCA_024766475.1	150	58	1518	3560	1.71547e-67	8.52015e-67	TRUE
Barnes Hospital	GCA_024766495.1	108	15	1694	3235	7.37144e-83	6.46085e-82	TRUE
Barnes Hospital	GCA_024766515.1	155	110	1702	3576	6.13853e-32	1.1433e-31	TRUE
Barnes Hospital	GCA_024766525.1	113	73	1277	3882	8.36918e-41	1.75635e-40	TRUE
Barnes Hospital	GCA_024766555.1	46	68	1262	3814	9.26815e-06	9.86396e-06	TRUE
Barnes Hospital	GCA_024766565.1	103	15	2299	2324	3.45795e-51	9.03921e-51	TRUE
Barnes Hospital	GCA_024766595.1	105	16	2296	2325	1.87757e-50	4.82342e-50	TRUE
Barnes Hospital	GCA_024766615.1	108	15	2285	2335	5.38781e-56	1.60557e-55	TRUE
Barnes Hospital	GCA_024766625.1	105	26	1371	3752	1.17149e-71	6.9821e-71	TRUE
Barnes Hospital	GCA_024766645.1	101	37	1301	3737	1.85744e-55	5.22186e-55	TRUE
Barnes Hospital	GCA_024766655.1	79	38	1784	2791	5.42716e-19	7.62874e-19	TRUE
Barnes Hospital	GCA_024766795.1	161	119	1554	3857	1.47632e-39	3.01331e-39	TRUE
Barnes Hospital	GCA_024766835.1	122	69	1770	3247	1.31362e-28	2.35818e-28	TRUE
Barnes Hospital	GCA_024766875.1	169	20	1711	3259	1.33836e-140	9.97082e-139	TRUE
Barnes Hospital	GCA_024766935.1	158	98	1541	3860	2.40998e-48	5.79173e-48	TRUE
Barnes Hospital	GCA_024766995.1	107	62	1249	3861	1.88507e-43	4.07067e-43	TRUE
Barnes Hospital	GCA_024767005.1	137	95	1752	3189	2.63581e-23	4.31578e-23	TRUE
Barnes Hospital	GCA_024767095.1	135	89	2001	2899	1.34932e-16	1.82772e-16	TRUE
Barnes Hospital	GCA_024767155.1	155	75	2554	2554	2.06193e-16	2.7431e-16	TRUE
Barnes Hospital	GCA_024767165.1	113	101	1451	3712	1.73586e-22	2.6942e-22	TRUE
Barnes Hospital	GCA_024767185.1	147	55	2219	2939	4.39354e-38	8.39278e-38	TRUE
Barnes Hospital	GCA_024767235.1	158	50	1403	3685	3.78832e-90	4.342e-89	TRUE
Barnes Hospital	GCA_024767295.1	241	167	1451	4187	1.99602e-77	1.5653e-76	TRUE
Barnes Hospital	GCA_024767315.1	163	81	1830	3485	1.1108e-46	2.54629e-46	TRUE
Barnes Hospital	GCA_024767325.1	143	93	1534	3348	3.88725e-35	7.33165e-35	TRUE
Barnes Hospital	GCA_024767365.1	165	83	1805	3513	8.41229e-48	1.98957e-47	TRUE
Barnes Hospital	GCA_024767455.1	108	12	2368	2239	5.72242e-62	2.1316e-61	TRUE
Barnes Hospital	GCA_024767495.1	121	50	2139	2605	9.80169e-25	1.6596e-24	TRUE
Barnes Hospital	GCA_024767515.1	109	29	1551	3462	2.1224e-62	8.54696e-62	TRUE
Barnes Hospital	GCA_024767595.1	66	68	1325	3505	1.7886e-11	2.0659e-11	TRUE
Barnes Hospital	GCA_024767605.1	120	28	1992	2941	1.7086e-55	4.8958e-55	TRUE
Barnes Hospital	GCA_024767635.1	85	18	1458	3387	8.13204e-58	2.57803e-57	TRUE
Barnes Hospital	GCA_024767675.1	122	110	1463	3640	6.5261e-23	1.04558e-22	TRUE
Barnes Hospital	GCA_024767715.1	66	68	1325	3505	1.7886e-11	2.0659e-11	TRUE
Barnes Hospital	GCA_024767725.1	122	113	1457	3653	3.03129e-22	4.6088e-22	TRUE
Barnes Hospital	GCA_024767755.1	202	29	1706	3319	2.67848e-154	3.99093e-152	TRUE
Barnes Hospital	GCA_024767765.1	129	56	1302	3701	5.49003e-62	2.09747e-61	TRUE
Barnes Hospital	GCA_024767795.1	135	66	1294	3870	1.75051e-61	6.3616e-61	TRUE
Barnes Hospital	GCA_024767815.1	122	52	2154	2786	5.56128e-26	9.63524e-26	TRUE
Barnes Hospital	GCA_024767835.1	104	55	1260	3684	1.42806e-43	3.12914e-43	TRUE
Barnes Hospital	GCA_024767855.1	28	63	1044	3674	0.0225746	0.0230385	TRUE
Barnes Hospital	GCA_024767875.1	134	35	1667	3400	8.05672e-73	5.21936e-72	TRUE
Barnes Hospital	GCA_024767895.1	136	44	2630	2167	8.76557e-22	1.31926e-21	TRUE
Barnes Hospital	GCA_024767915.1	168	48	2693	2153	3.30584e-31	6.08111e-31	TRUE
Barnes Hospital	GCA_024767925.1	64	19	1981	2558	1.21854e-21	1.79765e-21	TRUE
Barnes Hospital	GCA_024767935.1	103	55	1396	3682	6.94338e-39	1.36127e-38	TRUE
Barnes Hospital	GCA_024767945.1	147	163	2248	2736	0.246472	0.248138	FALSE
Barnes Hospital	GCA_024767995.1	60	19	1980	2557	4.42448e-19	6.27854e-19	TRUE
Barnes Hospital	GCA_024768015.1	55	10	1920	2704	2.7201e-30	4.94262e-30	TRUE
Barnes Hospital	GCA_024768025.1	218	20	2979	2347	5.98162e-125	1.48543e-123	TRUE
Barnes Hospital	GCA_024768055.1	176	109	1636	3816	1.13725e-49	2.82416e-49	TRUE
Barnes Hospital	GCA_024768075.1	151	63	1546	3533	2.84342e-62	1.11492e-61	TRUE
Barnes Hospital	GCA_024768095.1	128	54	1555	3545	3.84133e-52	1.04065e-51	TRUE
Barnes Hospital	GCA_024768115.1	115	40	1255	3817	5.10543e-68	2.71682e-67	TRUE
Barnes Hospital	GCA_024768135.1	138	98	1947	3031	5.92503e-17	8.09935e-17	TRUE
Barnes Hospital	GCA_024768155.1	181	20	3115	1835	2.12737e-71	1.21914e-70	TRUE
Barnes Hospital	GCA_024768175.1	65	70	1322	3762	5.45977e-12	6.61387e-12	TRUE
Barnes Hospital	GCA_024768195.1	140	48	1708	3352	9.13264e-60	3.09265e-59	TRUE
Barnes Hospital	GCA_024768215.1	149	53	1738	3317	4.38245e-60	1.55473e-59	TRUE
Barnes Hospital	GCA_024768235.1	137	25	1798	3358	9.81494e-89	9.14016e-88	TRUE
Barnes Hospital	GCA_024768255.1	108	31	1594	3391	1.14494e-56	3.48155e-56	TRUE
Barnes Hospital	GCA_024768275.1	93	76	1566	3235	2.22972e-15	2.91428e-15	TRUE
Barnes Hospital	GCA_024768295.1	172	86	2403	2747	1.49335e-22	2.34221e-22	TRUE
Barnes Hospital	GCA_024768315.1	100	42	2578	2319	7.62336e-12	9.16033e-12	TRUE
Barnes Hospital	GCA_024768325.1	101	48	2090	3231	7.54255e-24	1.26274e-23	TRUE
Barnes Hospital	GCA_024768355.1	265	91	1686	3789	6.41837e-128	2.39084e-126	TRUE
Barnes Hospital	GCA_024768375.1	87	24	1846	3101	2.51167e-39	5.05728e-39	TRUE
Barnes Hospital	GCA_024768395.1	155	84	1753	3550	3.47406e-43	7.39477e-43	TRUE
Barnes Hospital	GCA_024768415.1	197	91	1869	3453	3.02117e-59	1.00034e-58	TRUE
Barnes Hospital	GCA_024768425.1	140	114	1703	3428	1.17034e-21	1.74381e-21	TRUE
Barnes Hospital	GCA_024768455.1	286	98	3470	1832	1.79208e-12	2.20677e-12	TRUE
Barnes Hospital	GCA_024768475.1	116	33	1602	3563	3.4967e-63	1.57881e-62	TRUE
Barnes Hospital	GCA_024768495.1	115	36	1569	3599	7.84649e-60	2.7189e-59	TRUE
Barnes Hospital	GCA_024768515.1	110	38	2568	2252	7.33733e-18	1.01228e-17	TRUE
Barnes Hospital	GCA_024768535.1	136	38	2187	2825	2.19945e-47	5.1206e-47	TRUE
Barnes Hospital	GCA_024768555.1	130	60	1278	3878	1.04291e-62	4.31647e-62	TRUE
Barnes Hospital	GCA_024768575.1	135	67	1345	3727	7.16901e-57	2.22538e-56	TRUE
Barnes Hospital	GCA_024768595.1	208	58	1840	3404	2.74007e-100	4.53634e-99	TRUE
Barnes Hospital	GCA_024768615.1	129	60	2273	2916	8.81808e-24	1.45988e-23	TRUE
Barnes Hospital	GCA_024768625.1	137	117	1934	3123	4.91679e-12	6.00494e-12	TRUE
Barnes Hospital	GCA_024768655.1	45	46	762	4246	1.9435e-19	2.78443e-19	TRUE
Barnes Hospital	GCA_024768675.1	114	95	1534	3664	1.12055e-22	1.77619e-22	TRUE
Barnes Hospital	GCA_024768695.1	142	23	1842	3329	8.56959e-97	1.16079e-95	TRUE
Barnes Hospital	GCA_024768715.1	138	102	1707	3593	6.58542e-27	1.15439e-26	TRUE
Barnes Hospital	GCA_024768735.1	108	33	1594	3281	8.85891e-53	2.4444e-52	TRUE
Barnes Hospital	GCA_024768745.1	238	75	1783	3305	1.25005e-104	2.32821e-103	TRUE
Barnes Hospital	GCA_024768765.1	143	96	1923	3298	3.70642e-23	6.00278e-23	TRUE
Barnes Hospital	GCA_024768775.1	138	113	1957	3104	5.86386e-13	7.40437e-13	TRUE
Barnes Hospital	GCA_024768835.1	47	62	1181	3656	1.81012e-07	2.02788e-07	TRUE
Barnes Hospital	GCA_024768915.1	105	25	1294	3685	4.59602e-75	3.26098e-74	TRUE
Barnes Hospital	GCA_024768955.1	116	32	2528	2293	1.76158e-27	3.12471e-27	TRUE
Barnes Hospital	GCA_024768965.1	200	61	1582	3615	3.31667e-106	7.05976e-105	TRUE
Barnes Hospital	GCA_024768975.1	161	46	1403	3642	1.46074e-97	2.1765e-96	TRUE
Cambridge Hospital	GCF_929606205.1	54	52	1497	3378	2.18914e-08	1.30703e-07	TRUE
Cambridge Hospital	GCF_929606275.1	62	75	752	3059	3.56843e-16	5.79869e-15	TRUE
Cambridge Hospital	GCF_929606315.1	98	152	1022	4389	5.82802e-19	1.89411e-17	TRUE
Cambridge Hospital	GCF_929606335.1	10	55	258	3990	0.00343718	0.00638334	TRUE
Cambridge Hospital	GCF_929606345.1	32	127	791	4942	0.0129319	0.0221204	TRUE
Cambridge Hospital	GCF_929606395.1	23	244	298	5931	0.00481708	0.00848824	TRUE
Cambridge Hospital	GCF_929606505.1	42	103	759	4942	2.21189e-08	1.30703e-07	TRUE
Cambridge Hospital	GCF_929606745.1	32	35	1241	3451	2.81236e-06	1.21869e-05	TRUE
Cambridge Hospital	GCF_929606855.1	0	38	102	3369	0.634137	0.67572	FALSE
Cambridge Hospital	GCF_929607075.1	11	55	378	3329	0.0656178	0.0888575	FALSE
Cambridge Hospital	GCF_929607135.1	12	46	808	4734	0.146542	0.183177	FALSE
Cambridge Hospital	GCF_929608395.1	64	89	1201	3832	2.20612e-09	1.79248e-08	TRUE
Cambridge Hospital	GCF_929608445.1	16	97	679	5221	0.317966	0.350301	FALSE
Cambridge Hospital	GCF_929608665.1	57	154	1278	4037	0.24181	0.280672	FALSE
Cambridge Hospital	GCF_929608675.1	47	84	1026	3529	3.29152e-05	0.000101655	TRUE
Cambridge Hospital	GCF_929608695.1	34	166	740	4290	0.29403	0.329516	FALSE
Cambridge Hospital	GCF_929608895.1	14	39	873	4477	0.0275067	0.0436081	TRUE
Cambridge Hospital	GCF_929608915.1	44	55	1270	3442	3.07982e-06	1.25118e-05	TRUE
Cambridge Hospital	GCF_929608935.1	31	68	561	4847	2.27839e-10	2.11564e-09	TRUE
Cambridge Hospital	GCF_929609415.1	69	74	969	4528	1.34474e-23	8.74083e-22	TRUE
Cambridge Hospital	GCF_929614415.1	45	52	931	4729	5.76146e-16	7.4899e-15	TRUE
Cambridge Hospital	GCF_929614515.1	39	72	1171	3715	0.00136161	0.00285498	TRUE
Cambridge Hospital	GCF_929614685.1	11	60	567	5726	0.0572415	0.0791638	FALSE
Cambridge Hospital	GCF_929614725.1	33	154	821	4828	0.195034	0.239193	FALSE
Cambridge Hospital	GCF_929614905.1	75	159	1230	4008	0.000324034	0.000702074	TRUE
Cambridge Hospital	GCF_929614925.1	77	106	1318	3798	4.26757e-09	3.08214e-08	TRUE
Cambridge Hospital	GCF_929614975.1	16	42	794	4742	0.00325189	0.00621685	TRUE
Cambridge Hospital	GCF_929615215.1	2	39	199	3528	1	1	FALSE
Cambridge Hospital	GCF_929615265.1	19	77	766	4632	0.087474	0.116037	FALSE
Cambridge Hospital	GCF_929615335.1	73	208	1255	4105	0.221295	0.266374	FALSE
Cambridge Hospital	GCF_929616755.1	80	64	1423	3412	2.46918e-17	5.34988e-16	TRUE
Cambridge Hospital	GCF_929616985.1	60	118	1116	3887	3.44063e-05	0.000101655	TRUE
Cambridge Hospital	GCF_929617035.1	11	41	589	4515	0.0253049	0.0411205	TRUE
Cambridge Hospital	GCF_929617055.1	34	121	1078	3818	1	1	FALSE
Cambridge Hospital	GCF_929617065.1	20	79	752	4739	0.0441067	0.0623247	FALSE
Cambridge Hospital	GCF_929617075.1	23	42	812	4704	2.06587e-06	9.59153e-06	TRUE
Cambridge Hospital	GCF_929617105.1	24	47	997	4386	0.000305206	0.000696689	TRUE
Cambridge Hospital	GCF_929617655.1	50	127	910	4872	1.80017e-06	9.00083e-06	TRUE
Cambridge Hospital	GCF_929618175.1	36	41	1255	3334	4.82926e-06	1.84648e-05	TRUE
Cambridge Hospital	GCF_929618185.1	10	94	192	3717	0.0325136	0.0491484	TRUE
Cambridge Hospital	GCF_929618195.1	19	50	731	4828	0.00031083	0.000696689	TRUE
Cambridge Hospital	GCF_929618205.1	15	122	1177	3937	7.06323e-05	0.000187188	TRUE
Cambridge Hospital	GCF_929618215.1	20	230	196	6022	7.19954e-05	0.000187188	TRUE
Cambridge Hospital	GCF_929618295.1	4	37	723	4380	0.540188	0.585204	FALSE
Cambridge Hospital	GCF_929618315.1	41	115	948	4370	0.0022377	0.00448526	TRUE
Cambridge Hospital	GCF_929618325.1	7	82	598	6090	0.859494	0.88678	FALSE
Cambridge Hospital	GCF_929618345.1	3	110	239	3590	0.129788	0.165416	FALSE
Cambridge Hospital	GCF_929618365.1	24	66	833	4211	0.00483177	0.00848824	TRUE
Cambridge Hospital	GCF_929618375.1	63	108	1322	3795	0.00012516	0.000312901	TRUE
Cambridge Hospital	GCF_929618435.1	20	48	784	4698	0.000235059	0.000565883	TRUE
Cambridge Hospital	GCF_929618485.1	2	144	140	3973	0.251403	0.286688	FALSE
Cambridge Hospital	GCF_929618495.1	44	97	882	4575	4.29056e-07	2.32405e-06	TRUE
Cambridge Hospital	GCF_929618575.1	66	114	1444	3681	0.00227713	0.00448526	TRUE
Cambridge Hospital	GCF_929618755.1	116	121	1708	3580	4.38777e-12	4.75342e-11	TRUE
Cambridge Hospital	GCF_929618805.1	21	70	881	4658	0.0373119	0.053895	FALSE
Cambridge Hospital	GCF_929618815.1	26	66	737	4707	2.56937e-05	8.78994e-05	TRUE
Cambridge Hospital	GCF_929618855.1	14	59	711	4692	0.0911924	0.11855	FALSE
Cambridge Hospital	GCF_929618865.1	20	45	766	4774	6.05945e-05	0.000171245	TRUE
Cambridge Hospital	GCF_929618875.1	28	59	935	4838	3.07265e-05	9.98612e-05	TRUE
Cambridge Hospital	GCF_929618885.1	36	126	947	4793	0.0320086	0.0491484	TRUE
Cambridge Hospital	GCF_929618905.1	6	177	445	5914	0.0364853	0.053895	FALSE
Cambridge Hospital	GCF_929618915.1	5	62	170	3488	0.234323	0.276927	FALSE
Cambridge Hospital	GCF_929618925.1	17	243	229	3555	0.693865	0.727439	FALSE
Cambridge Hospital	GCF_929618965.1	22	32	1020	4419	9.27108e-06	3.34789e-05	TRUE
Cambridge Hospital	GCF_929619005.1	22	59	931	4237	0.0167667	0.0279446	TRUE
Livestock	GCA_013582235.1	54	349	1159	4081	4.04665e-07	7.68863e-07	TRUE
Livestock	GCA_013591455.1	40	40	1308	3342	1.52277e-07	2.9616e-07	TRUE
Livestock	GCA_013592195.1	247	161	2083	3297	1.62107e-36	1.01368e-35	TRUE
Livestock	GCA_013596065.1	193	43	3403	1660	7.80111e-23	3.15881e-22	TRUE
Livestock	GCA_013596835.1	60	58	1238	3667	9.17071e-14	2.47559e-13	TRUE
Livestock	GCA_013601135.1	138	50	1873	3056	5.01211e-47	4.26893e-46	TRUE
Livestock	GCA_013602835.1	192	47	2545	2493	4.67314e-57	4.80944e-56	TRUE
Livestock	GCA_013636045.1	33	21	1124	3172	3.76817e-12	9.49734e-12	TRUE
Livestock	GCA_013636235.1	114	43	1464	3240	5.73715e-50	5.24843e-49	TRUE
Livestock	GCA_013636415.1	48	53	1646	4115	4.59877e-07	8.70418e-07	TRUE
Livestock	GCA_013708935.1	214	122	4161	1065	2.33339e-45	1.85918e-44	TRUE
Livestock	GCA_013709175.1	0	34	644	3663	0.00581544	0.00778544	TRUE
Livestock	GCA_013709375.1	86	81	2383	2421	0.458923	0.492843	FALSE
Livestock	GCA_013709615.1	51	23	1876	2995	4.21331e-14	1.16931e-13	TRUE
Livestock	GCA_013709935.1	54	50	1759	3029	3.08899e-05	5.06963e-05	TRUE
Livestock	GCA_013710195.1	13	22	896	3536	0.00481923	0.0065584	TRUE
Livestock	GCA_013710495.1	97	82	2071	2870	4.60841e-06	8.15969e-06	TRUE
Livestock	GCA_013710775.1	19	82	1120	3565	0.195153	0.223403	FALSE
Livestock	GCA_013710995.1	106	49	1973	2944	9.38501e-25	4.21472e-24	TRUE
Livestock	GCA_013711195.1	65	77	1230	3579	1.05667e-10	2.34079e-10	TRUE
Livestock	GCA_013711455.1	34	214	1449	3256	2.1977e-13	5.83689e-13	TRUE
Livestock	GCA_013711775.1	40	121	1315	3522	0.495155	0.526036	FALSE
Livestock	GCA_013712565.1	51	31	2531	2094	0.03183	0.0399087	TRUE
Livestock	GCA_013713325.1	51	31	2534	2094	0.0319843	0.0400006	TRUE
Livestock	GCA_013713585.1	59	35	1711	2868	4.49275e-12	1.12092e-11	TRUE
Livestock	GCA_013713865.1	214	81	3456	1577	0.00617589	0.00822342	TRUE
Livestock	GCA_013714145.1	93	19	2805	1492	8.65692e-16	2.59183e-15	TRUE
Livestock	GCA_013714345.1	97	17	2848	1472	5.60843e-20	1.99321e-19	TRUE
Livestock	GCA_013714535.1	20	153	1033	3628	7.2896e-05	0.000116918	TRUE
Livestock	GCA_013714825.1	20	153	1033	3631	9.62126e-05	0.000152826	TRUE
Livestock	GCA_013715025.1	20	153	1033	3631	9.62126e-05	0.000152826	TRUE
Livestock	GCA_013798785.1	32	15	1544	2873	1.33373e-10	2.90248e-10	TRUE
Livestock	GCA_013799025.1	26	22	1282	3126	2.7519e-06	4.97963e-06	TRUE
Livestock	GCA_013799205.1	19	140	732	4018	0.225334	0.25531	FALSE
Livestock	GCA_013799505.1	95	165	1576	3295	0.0646168	0.0778553	FALSE
Livestock	GCA_013799665.1	44	29	1712	2843	8.20519e-08	1.63352e-07	TRUE
Livestock	GCA_013799825.1	27	13	1454	2904	1.42413e-09	2.9937e-09	TRUE
Livestock	GCA_013800125.1	100	53	1434	3239	1.21727e-32	6.83329e-32	TRUE
Livestock	GCA_013800705.1	68	63	1474	3250	1.66288e-10	3.60292e-10	TRUE
Livestock	GCA_013800985.1	32	15	1544	2873	1.33373e-10	2.90248e-10	TRUE
Livestock	GCA_013801205.1	121	34	2518	2176	3.68657e-26	1.82117e-25	TRUE
Livestock	GCA_013801425.1	73	64	2181	2488	0.0254725	0.0321006	TRUE
Livestock	GCA_013801705.1	14	41	1418	3052	0.297747	0.331277	FALSE
Livestock	GCA_013801845.1	75	62	2195	2473	0.00926771	0.0120164	TRUE
Livestock	GCA_013802065.1	218	80	3404	1627	0.000117496	0.000186035	TRUE
Livestock	GCA_013802345.1	230	67	3425	1678	8.27984e-14	2.24738e-13	TRUE
Livestock	GCA_013802585.1	98	17	2861	1461	4.07733e-20	1.47022e-19	TRUE
Livestock	GCA_013802865.1	97	17	2861	1465	1.03326e-19	3.64594e-19	TRUE
Livestock	GCA_013803045.1	97	17	2857	1461	1.12581e-19	3.91655e-19	TRUE
Livestock	GCA_013803305.1	79	10	2260	2287	8.83913e-44	6.71774e-43	TRUE
Livestock	GCA_013803545.1	227	72	3082	1899	2.01196e-20	7.473e-20	TRUE
Livestock	GCA_013803745.1	13	40	929	3704	0.337254	0.371357	FALSE
Livestock	GCA_013803905.1	13	40	930	3705	0.337529	0.371357	FALSE
Livestock	GCA_013804065.1	13	40	929	3702	0.337436	0.371357	FALSE
Livestock	GCA_013804245.1	225	71	3026	1898	1.89336e-21	7.25056e-21	TRUE
Livestock	GCA_013804445.1	183	22	2289	2484	5.56853e-109	1.61815e-107	TRUE
Livestock	GCA_013804645.1	13	40	929	3702	0.337436	0.371357	FALSE
Livestock	GCA_013804865.1	13	40	930	3705	0.337529	0.371357	FALSE
Livestock	GCA_013805085.1	85	204	1784	3041	0.000760899	0.00111208	TRUE
Livestock	GCA_013805285.1	13	38	930	3703	0.251531	0.282401	FALSE
Livestock	GCA_013805505.1	209	87	3000	1980	2.02405e-10	4.36629e-10	TRUE
Livestock	GCA_013805705.1	54	31	1084	4208	3.43481e-27	1.73143e-26	TRUE
Livestock	GCA_013805885.1	38	25	1728	2869	7.05743e-07	1.32562e-06	TRUE
Livestock	GCA_013806085.1	36	43	1648	3277	0.00449998	0.00619218	TRUE
Livestock	GCA_013806305.1	215	84	2254	2729	1.22128e-46	1.00552e-45	TRUE
Livestock	GCA_013806525.1	36	43	1648	3277	0.00449998	0.00619218	TRUE
Livestock	GCA_013806725.1	77	79	2552	1930	0.00508834	0.00690561	TRUE
Livestock	GCA_013806925.1	36	44	1647	3276	0.00516483	0.00699021	TRUE
Livestock	GCA_013811445.1	23	29	897	4467	5.09472e-08	1.01894e-07	TRUE
Livestock	GCA_013811655.1	215	84	2253	2704	4.54919e-46	3.6841e-45	TRUE
Livestock	GCA_013811845.1	10	73	512	4657	0.472336	0.505052	FALSE
Livestock	GCA_013812015.1	63	8	2833	1761	8.35908e-24	3.62227e-23	TRUE
Livestock	GCA_013812225.1	627	87	4490	1201	1.44307e-54	1.42576e-53	TRUE
Livestock	GCA_013812425.1	34	118	1525	3174	0.00140925	0.00200699	TRUE
Livestock	GCA_013812575.1	53	135	1071	3859	0.0124867	0.0160636	TRUE
Livestock	GCA_013812745.1	221	10	4069	990	2.71418e-87	6.3848e-86	TRUE
Livestock	GCA_013812875.1	69	106	1241	3343	1.05761e-05	1.80158e-05	TRUE
Livestock	GCA_013813035.1	6	86	610	4538	0.102663	0.121912	FALSE
Livestock	GCA_013813205.1	77	62	2241	2371	0.0201915	0.0255759	TRUE
Livestock	GCA_013813425.1	7	40	832	3484	0.514478	0.545391	FALSE
Livestock	GCA_013813585.1	131	47	2124	2744	8.8366e-35	5.32351e-34	TRUE
Livestock	GCA_013813735.1	87	115	1868	3037	0.0522255	0.0635454	FALSE
Livestock	GCA_013813895.1	87	116	1867	3042	0.0607441	0.0737288	FALSE
Livestock	GCA_013814055.1	53	204	1065	3667	0.461661	0.494708	FALSE
Livestock	GCA_013814285.1	120	28	1656	3277	4.68163e-69	6.80213e-68	TRUE
Livestock	GCA_013814485.1	2	16	848	3619	0.598746	0.626654	FALSE
Livestock	GCA_013814665.1	76	154	1465	3336	0.28974	0.323096	FALSE
Livestock	GCA_013814885.1	102	48	1743	2871	1.61512e-26	8.05931e-26	TRUE
Livestock	GCA_013815045.1	13	33	1368	3279	1	1	FALSE
Livestock	GCA_013815235.1	94	135	1233	3698	5.37958e-11	1.23404e-10	TRUE
Livestock	GCA_013815445.1	79	77	1718	2977	1.95324e-06	3.56052e-06	TRUE
Livestock	GCA_013815865.1	79	41	1918	2750	3.76515e-15	1.07514e-14	TRUE
Livestock	GCA_013816045.1	21	36	983	3762	0.000790901	0.00114913	TRUE
Livestock	GCA_013816205.1	98	13	2322	2155	4.85689e-49	4.28447e-48	TRUE
Livestock	GCA_013816335.1	5	18	1056	3680	1	1	FALSE
Livestock	GCA_013816515.1	89	34	1826	3331	1.81179e-32	1.00564e-31	TRUE
Livestock	GCA_013816655.1	5	18	1055	3681	1	1	FALSE
Livestock	GCA_013816795.1	2	9	839	3639	1	1	FALSE
Livestock	GCA_013816945.1	82	107	1822	2955	0.051472	0.0630948	FALSE
Livestock	GCA_013817105.1	221	97	2691	2474	8.68907e-24	3.73252e-23	TRUE
Livestock	GCA_013817315.1	99	36	1588	3118	2.05334e-40	1.44907e-39	TRUE
Livestock	GCA_013817505.1	27	24	1374	2737	0.000204063	0.000318004	TRUE
Livestock	GCA_013817645.1	85	28	2151	2426	1.2976e-21	5.04734e-21	TRUE
Livestock	GCA_013817865.1	6	42	889	3671	0.265387	0.296609	FALSE
Livestock	GCA_013818065.1	62	23	2292	2112	2.50844e-10	5.38769e-10	TRUE
Livestock	GCA_013818265.1	29	23	1725	2677	0.000912807	0.00131466	TRUE
Livestock	GCA_013818475.1	39	27	1575	2852	1.2606e-07	2.48101e-07	TRUE
Livestock	GCA_013818685.1	89	19	2214	2207	1.13525e-31	6.16281e-31	TRUE
Livestock	GCA_013818885.1	132	20	2582	2327	1.1477e-57	1.25992e-56	TRUE
Livestock	GCA_013819085.1	93	40	2298	2453	1.02416e-14	2.87463e-14	TRUE
Livestock	GCA_013819325.1	93	40	2299	2455	1.00791e-14	2.84518e-14	TRUE
Livestock	GCA_013819565.1	21	59	1087	3366	0.642577	0.66969	FALSE
Livestock	GCA_013819805.1	16	44	1143	3525	0.593352	0.622327	FALSE
Livestock	GCA_013819985.1	47	26	1513	3118	6.52177e-14	1.78986e-13	TRUE
Livestock	GCA_013820225.1	23	28	1141	3387	0.000121212	0.000190696	TRUE
Livestock	GCA_013820465.1	23	28	1141	3388	0.000120702	0.000190501	TRUE
Livestock	GCA_013820695.1	4	122	578	4235	0.000416994	0.000629955	TRUE
Livestock	GCA_013820845.1	141	31	2656	2169	1.47646e-38	9.99137e-38	TRUE
Livestock	GCA_013821045.1	61	15	2532	1982	1.62594e-14	4.53794e-14	TRUE
Livestock	GCA_013821185.1	94	38	1824	3051	1.25732e-29	6.46995e-29	TRUE
Livestock	GCA_013821385.1	64	69	1388	3436	2.31998e-09	4.83575e-09	TRUE
Livestock	GCA_013821535.1	15	50	1052	3207	0.900522	0.92486	FALSE
Livestock	GCA_013821695.1	16	32	1110	3213	0.130147	0.153077	FALSE
Livestock	GCA_013821835.1	53	14	2246	2271	6.70196e-16	2.03115e-15	TRUE
Livestock	GCA_013821965.1	69	23	2132	2511	1.70823e-18	5.44428e-18	TRUE
Livestock	GCA_013822105.1	18	26	1247	3054	0.02988	0.0375591	TRUE
Livestock	GCA_013822225.1	75	25	2602	2109	1.01382e-11	2.46714e-11	TRUE
Livestock	GCA_013822325.1	75	25	2614	2111	1.16749e-11	2.82717e-11	TRUE
Livestock	GCA_013822435.1	83	32	2320	2450	1.36694e-15	4.04352e-15	TRUE
Livestock	GCA_013822575.1	100	26	2712	2093	9.26412e-21	3.52036e-20	TRUE
Livestock	GCA_013823125.1	74	44	1101	3631	1.98652e-31	1.06667e-30	TRUE
Livestock	GCA_013823335.1	245	8	3633	1165	9.62531e-153	7.92484e-151	TRUE
Livestock	GCA_013823545.1	37	32	2096	2422	0.0839467	0.100411	FALSE
Livestock	GCA_013823705.1	60	81	1586	2917	0.0177121	0.022551	TRUE
Livestock	GCA_013823865.1	127	148	1950	2897	0.00634276	0.00835553	TRUE
Livestock	GCA_013823975.1	87	216	1469	3426	0.591341	0.621537	FALSE
Livestock	GCA_013824185.1	14	109	573	4237	1	1	FALSE
Livestock	GCA_013824345.1	190	79	1988	3009	4.57679e-51	4.26592e-50	TRUE
Livestock	GCA_013824535.1	165	162	1926	3230	6.80077e-11	1.52017e-10	TRUE
Livestock	GCA_013824695.1	132	20	2583	2327	1.19921e-57	1.28785e-56	TRUE
Livestock	GCA_013824825.1	218	34	3533	1539	8.19289e-40	5.7004e-39	TRUE
Livestock	GCA_013824985.1	217	33	3535	1538	3.90912e-41	2.7987e-40	TRUE
Livestock	GCA_013825245.1	511	33	4237	1328	1.1063e-185	1.36628e-183	TRUE
Livestock	GCA_013825525.1	512	30	4231	1322	2.59758e-203	1.28321e-200	TRUE
Livestock	GCA_013825725.1	25	20	1229	3362	2.09424e-07	4.04122e-07	TRUE
Livestock	GCA_013826045.1	18	54	703	4752	0.00178908	0.00251796	TRUE
Livestock	GCA_013826265.1	16	22	1175	3605	0.00368641	0.00510109	TRUE
Livestock	GCA_013826505.1	38	105	1831	3311	0.00611299	0.00816167	TRUE
Livestock	GCA_013826725.1	134	123	2084	2867	6.60148e-06	1.14828e-05	TRUE
Livestock	GCA_013826985.1	16	71	823	5013	0.184375	0.211816	FALSE
Livestock	GCA_013827205.1	33	87	878	3814	0.00624414	0.00824761	TRUE
Livestock	GCA_013827445.1	134	123	2086	2867	6.6846e-06	1.15866e-05	TRUE
Livestock	GCA_013827685.1	134	123	2079	2865	5.15253e-06	9.05819e-06	TRUE
Livestock	GCA_013827905.1	37	50	1204	3356	6.29567e-05	0.000101305	TRUE
Livestock	GCA_013828065.1	135	123	2079	2866	3.828e-06	6.82682e-06	TRUE
Livestock	GCA_013828205.1	134	123	2079	2865	5.15253e-06	9.05819e-06	TRUE
Livestock	GCA_013828415.1	33	87	878	3815	0.00623392	0.00824761	TRUE
Livestock	GCA_013828645.1	5	17	1105	3275	1	1	FALSE
Livestock	GCA_013828815.1	28	37	963	3598	1.59039e-06	2.90983e-06	TRUE
Livestock	GCA_013828985.1	95	10	3026	1348	2.15871e-30	1.13447e-29	TRUE
Livestock	GCA_013829265.1	166	83	3116	1663	0.387507	0.423514	FALSE
Livestock	GCA_013829445.1	92	10	2814	1876	1.61478e-41	1.17309e-40	TRUE
Livestock	GCA_013829665.1	33	58	1341	3452	0.0327868	0.0407976	TRUE
Livestock	GCA_013829905.1	95	11	2019	2428	3.79357e-62	4.68506e-61	TRUE
Livestock	GCA_013830125.1	67	66	1849	2701	0.00192779	0.00270548	TRUE
Livestock	GCA_013830345.1	98	17	2885	1439	1.91899e-19	6.49301e-19	TRUE
Livestock	GCA_013830545.1	98	16	2872	1454	1.27056e-21	4.9814e-21	TRUE
Livestock	GCA_013830785.1	243	76	2630	2848	9.05538e-61	1.09106e-59	TRUE
Livestock	GCA_013831005.1	122	107	2428	2582	0.0323636	0.0403728	TRUE
Livestock	GCA_013831265.1	431	66	4174	1326	2.34266e-44	1.80824e-43	TRUE
Livestock	GCA_013831545.1	73	15	2646	1985	3.45274e-20	1.25416e-19	TRUE
Livestock	GCA_013831785.1	70	15	2633	1993	1.09892e-18	3.54815e-18	TRUE
Livestock	GCA_013831995.1	72	13	2681	1955	2.70677e-22	1.06972e-21	TRUE
Livestock	GCA_013832285.1	62	54	1660	3154	3.64865e-08	7.32697e-08	TRUE
Livestock	GCA_013832525.1	70	14	2601	1993	1.63999e-20	6.13753e-20	TRUE
Livestock	GCA_013832805.1	70	14	2635	1995	3.09081e-20	1.13101e-19	TRUE
Livestock	GCA_013832965.1	70	15	2633	2002	8.7339e-19	2.87637e-18	TRUE
Livestock	GCA_013833155.1	42	76	1732	2840	0.601695	0.628409	FALSE
Livestock	GCA_013833345.1	64	109	1190	3818	2.97703e-06	5.36735e-06	TRUE
Livestock	GCA_013833585.1	101	125	1845	3001	0.00722008	0.00942698	TRUE
Livestock	GCA_013833805.1	97	74	1459	3430	1.45064e-21	5.59857e-21	TRUE
Livestock	GCA_013833985.1	54	33	1924	2551	2.75315e-07	5.27154e-07	TRUE
Livestock	GCA_013834165.1	30	125	987	3277	0.243651	0.274802	FALSE
Livestock	GCA_013834305.1	99	86	1692	3096	1.34483e-11	3.24071e-11	TRUE
Livestock	GCA_013834525.1	35	122	1223	3281	0.129896	0.153077	FALSE
Livestock	GCA_013834745.1	42	47	1073	4294	4.33528e-12	1.08712e-11	TRUE
Livestock	GCA_013834965.1	52	58	1110	3713	8.41847e-12	2.05877e-11	TRUE
Livestock	GCA_013835205.1	83	112	2047	2666	0.783069	0.805908	FALSE
Livestock	GCA_013835405.1	10	65	878	3999	0.347248	0.381201	FALSE
Livestock	GCA_013835585.1	208	249	2345	2801	1	1	FALSE
Livestock	GCA_013835785.1	58	47	1802	2964	1.01315e-06	1.88867e-06	TRUE
Livestock	GCA_013835945.1	68	51	1660	2915	4.12582e-10	8.71007e-10	TRUE
Livestock	GCA_013836145.1	8	14	657	3367	0.00694644	0.00910223	TRUE
Livestock	GCA_013836325.1	19	20	932	3319	6.53599e-06	1.14091e-05	TRUE
Livestock	GCA_013836945.1	192	38	1292	3491	1.55232e-148	1.09549e-146	TRUE
Livestock	GCA_013837165.1	90	165	2173	2740	0.000123638	0.000193895	TRUE
Livestock	GCA_013837385.1	49	129	1762	3033	0.00140977	0.00200699	TRUE
Livestock	GCA_013837545.1	89	165	2172	2741	8.458e-05	0.000135218	TRUE
Livestock	GCA_013837755.1	118	86	1970	2806	2.21365e-11	5.15823e-11	TRUE
Livestock	GCA_013838005.1	269	56	2806	2242	3.70095e-76	6.52954e-75	TRUE
Livestock	GCA_013838265.1	19	46	717	3417	0.0053963	0.00726368	TRUE
Livestock	GCA_013838465.1	19	46	716	3417	0.00533623	0.00720246	TRUE
Livestock	GCA_013882995.1	5	10	1044	3253	0.26102	0.29239	FALSE
Livestock	GCA_013883175.1	82	206	931	4003	3.52139e-06	6.3257e-06	TRUE
Livestock	GCA_013883375.1	111	21	2435	2175	1.45673e-39	9.99481e-39	TRUE
Livestock	GCA_013883595.1	4	9	1044	3249	0.544001	0.574224	FALSE
Livestock	GCA_013883815.1	128	54	2129	2564	6.46676e-25	2.98559e-24	TRUE
Livestock	GCA_013884015.1	128	54	2129	2564	6.46676e-25	2.98559e-24	TRUE
Livestock	GCA_013884255.1	70	41	1728	3019	3.63106e-15	1.04287e-14	TRUE
Livestock	GCA_013884475.1	57	36	2105	2567	6.51185e-06	1.14073e-05	TRUE
Livestock	GCA_013884735.1	80	80	1755	2985	7.88532e-06	1.36201e-05	TRUE
Livestock	GCA_013884935.1	128	54	2129	2562	6.9126e-25	3.13287e-24	TRUE
Livestock	GCA_013885155.1	32	101	1393	3292	0.102307	0.121782	FALSE
Livestock	GCA_013885335.1	128	54	2129	2562	6.9126e-25	3.13287e-24	TRUE
Livestock	GCA_013885595.1	48	37	2067	2605	0.00144526	0.00204573	TRUE
Livestock	GCA_013885915.1	4	29	611	3907	1	1	FALSE
Livestock	GCA_013886195.1	21	52	1008	3524	0.115215	0.136163	FALSE
Livestock	GCA_013886335.1	21	52	1009	3575	0.11185	0.132503	FALSE
Livestock	GCA_013886475.1	67	48	1629	3208	5.27577e-13	1.37896e-12	TRUE
Livestock	GCA_013886595.1	58	90	1449	3259	0.006209	0.00824529	TRUE
Livestock	GCA_013886735.1	13	31	873	3712	0.0403735	0.049737	TRUE
Livestock	GCA_013886795.1	91	52	1854	2950	1.81629e-17	5.57296e-17	TRUE
Livestock	GCA_013886835.1	40	20	1577	2964	3.61531e-12	9.15879e-12	TRUE
Livestock	GCA_013887055.1	90	52	1819	2984	8.42718e-18	2.61825e-17	TRUE
Livestock	GCA_013887315.1	121	28	1657	3277	5.47243e-70	8.72058e-69	TRUE
Livestock	GCA_013887475.1	90	48	1707	3234	5.75997e-24	2.54056e-23	TRUE
Livestock	GCA_013887755.1	98	63	2345	2393	1.39785e-05	2.36485e-05	TRUE
Livestock	GCA_013888015.1	136	110	1923	2771	2.81806e-10	6.02649e-10	TRUE
Livestock	GCA_013888235.1	39	77	1350	3245	0.20994	0.238537	FALSE
Livestock	GCA_013888395.1	122	28	1676	3262	3.52145e-70	5.79866e-69	TRUE
Livestock	GCA_013888615.1	36	72	987	3762	0.000404215	0.000614407	TRUE
Livestock	GCA_013888815.1	36	72	988	3761	0.00040753	0.000617545	TRUE
Livestock	GCA_013889015.1	9	13	419	3876	1.57731e-05	2.65031e-05	TRUE
Livestock	GCA_013889215.1	88	67	1458	3334	5.46173e-19	1.83544e-18	TRUE
Livestock	GCA_013889395.1	36	72	986	3762	0.000401705	0.000612476	TRUE
Livestock	GCA_013889615.1	81	46	1236	3711	8.10087e-33	4.59981e-32	TRUE
Livestock	GCA_013889875.1	9	13	419	3876	1.57731e-05	2.65031e-05	TRUE
Livestock	GCA_013890055.1	228	24	2444	2332	3.21243e-136	1.58694e-134	TRUE
Livestock	GCA_013890155.1	8	17	1002	3678	0.151792	0.176852	FALSE
Livestock	GCA_013890395.1	150	123	1966	3017	8.53218e-13	2.19526e-12	TRUE
Livestock	GCA_013890595.1	9	17	1037	3646	0.065284	0.0784679	FALSE
Livestock	GCA_013890795.1	61	39	2094	2374	3.12224e-05	5.10723e-05	TRUE
Livestock	GCA_013890995.1	114	75	1968	2922	6.1134e-15	1.73564e-14	TRUE
Livestock	GCA_013891215.1	62	39	2098	2376	2.10117e-05	3.50669e-05	TRUE
Livestock	GCA_013891425.1	38	50	1564	3161	0.010881	0.0140345	TRUE
Livestock	GCA_013891675.1	34	170	1106	3741	0.0169841	0.0217361	TRUE
Livestock	GCA_013891895.1	172	59	2402	2606	2.62296e-38	1.751e-37	TRUE
Livestock	GCA_013892175.1	54	33	1759	2932	1.26585e-10	2.78466e-10	TRUE
Livestock	GCA_013892435.1	18	18	1228	3301	0.000204989	0.000318442	TRUE
Livestock	GCA_013892635.1	70	79	1727	3027	0.000479416	0.000722048	TRUE
Livestock	GCA_013892855.1	69	101	2234	2613	0.0616926	0.0746965	FALSE
Livestock	GCA_013893055.1	39	111	1315	3481	0.753174	0.778384	FALSE
Livestock	GCA_013893255.1	18	158	670	4274	0.183118	0.210863	FALSE
Livestock	GCA_013893495.1	47	27	1515	3167	1.47918e-13	3.97128e-13	TRUE
Livestock	GCA_013893695.1	27	27	1490	2995	0.000831929	0.00120168	TRUE
Livestock	GCA_013893835.1	16	22	896	3538	0.00021753	0.000336864	TRUE
Livestock	GCA_013894035.1	23	14	1564	2641	1.841e-05	3.08289e-05	TRUE
Livestock	GCA_013894235.1	34	13	1594	2475	1.99745e-11	4.69877e-11	TRUE
Livestock	GCA_013894415.1	133	210	1095	4017	7.85946e-19	2.60575e-18	TRUE
Livestock	GCA_013894595.1	38	63	1306	2936	0.0684209	0.0820386	FALSE
Livestock	GCA_013894775.1	115	27	2005	2710	3.1874e-49	2.86286e-48	TRUE
Livestock	GCA_013894975.1	172	61	2634	2277	3.17578e-25	1.50849e-24	TRUE
Livestock	GCA_013895235.1	115	11	3440	1236	6.29627e-32	3.45595e-31	TRUE
Livestock	GCA_013895455.1	85	18	2100	2689	3.71746e-38	2.44857e-37	TRUE
Livestock	GCA_013895695.1	13	25	596	4466	4.39635e-05	7.14407e-05	TRUE
Livestock	GCA_013895855.1	115	5	3440	1111	1.18129e-59	1.35712e-58	TRUE
Livestock	GCA_013896095.1	128	44	2322	2633	2.13659e-30	1.13447e-29	TRUE
Livestock	GCA_013896295.1	73	30	2297	2523	2.19595e-13	5.83689e-13	TRUE
Livestock	GCA_013896515.1	422	115	3229	2600	3.21233e-85	7.21314e-84	TRUE
Livestock	GCA_013896775.1	422	118	3264	2675	3.96545e-84	8.51711e-83	TRUE
Livestock	GCA_013897035.1	145	43	2178	2766	1.10071e-46	9.21614e-46	TRUE
Livestock	GCA_013897255.1	422	118	3265	2674	4.85476e-84	9.99272e-83	TRUE
Livestock	GCA_013897395.1	336	55	2636	2493	2.55461e-144	1.57747e-142	TRUE
Livestock	GCA_013897665.1	418	118	3274	2659	5.85544e-81	1.11253e-79	TRUE
Livestock	GCA_013897915.1	98	37	1358	3483	1.92278e-48	1.66641e-47	TRUE
Livestock	GCA_013898135.1	99	78	1889	2953	3.94759e-10	8.36958e-10	TRUE
Livestock	GCA_013898335.1	4	49	246	4089	0.546279	0.575398	FALSE
Livestock	GCA_013898635.1	338	57	2637	2494	1.61133e-141	8.84439e-140	TRUE
Livestock	GCA_013898775.1	251	15	2666	2307	9.18316e-197	1.51216e-194	TRUE
Livestock	GCA_013898915.1	98	128	2052	2669	1	1	FALSE
Livestock	GCA_013898935.1	220	25	2518	2622	3.34481e-132	1.37695e-130	TRUE
Livestock	GCA_013898955.1	17	49	287	4099	1.03878e-07	2.05262e-07	TRUE
Livestock	GCA_013898975.1	18	49	287	4099	1.86283e-08	3.77146e-08	TRUE
Livestock	GCA_013898995.1	251	15	2666	2307	9.18316e-197	1.51216e-194	TRUE
Livestock	GCA_013899015.1	34	56	1028	3801	2.15061e-05	3.57711e-05	TRUE
Livestock	GCA_013899035.1	8	86	1177	3740	3.53322e-05	5.76043e-05	TRUE
Livestock	GCA_013899055.1	71	20	2583	1744	6.27586e-11	1.41565e-10	TRUE
Livestock	GCA_013899075.1	34	15	2107	2301	3.67304e-06	6.5742e-06	TRUE
Livestock	GCA_013899095.1	59	19	1834	2562	5.00066e-20	1.79009e-19	TRUE
Livestock	GCA_013899115.1	64	33	1903	2918	6.5983e-14	1.80086e-13	TRUE
Livestock	GCA_013899145.1	107	81	2618	2288	0.138254	0.161826	FALSE
Livestock	GCA_013899165.1	16	20	1069	3432	0.000721046	0.00106011	TRUE
Livestock	GCA_013899185.1	16	20	1069	3432	0.000721046	0.00106011	TRUE
Livestock	GCA_013899205.1	218	25	2519	2623	3.31312e-130	1.25899e-128	TRUE
Livestock	GCA_013899225.1	107	81	2622	2275	0.15444	0.179513	FALSE
Livestock	GCA_013899245.1	107	81	2618	2285	0.138568	0.161826	FALSE
Livestock	GCA_013899265.1	36	19	2249	2107	0.00158099	0.00223145	TRUE
Livestock	GCA_013899285.1	9	18	1109	3363	0.210048	0.238537	FALSE
Livestock	GCA_013899325.1	15	45	1405	3646	0.715875	0.742946	FALSE
Livestock	GCA_013899365.1	4	11	924	3593	0.373251	0.408838	FALSE
Livestock	GCA_013899385.1	61	26	2040	2535	5.9065e-13	1.52765e-12	TRUE
Livestock	GCA_013899405.1	17	32	1271	3285	0.195365	0.223403	FALSE
Livestock	GCA_013899425.1	36	83	1535	3052	0.431855	0.467843	FALSE
Livestock	GCA_013899445.1	35	32	1683	2890	0.000612001	0.000907927	TRUE
Livestock	GCA_013899465.1	42	34	1520	3096	1.68013e-07	3.25485e-07	TRUE
Livestock	GCA_013899485.1	86	105	2032	2581	0.69414	0.721906	FALSE
Livestock	GCA_013899525.1	11	24	585	3826	0.00141416	0.00200745	TRUE
Livestock	GCA_013899545.1	83	64	1279	3680	1.13036e-23	4.81378e-23	TRUE
Livestock	GCA_013899555.1	40	118	1277	3290	0.451032	0.486962	FALSE
Livestock	GCA_013899585.1	63	27	2250	2419	1.26832e-10	2.78466e-10	TRUE
Livestock	GCA_013899605.1	64	89	1732	3089	0.0518553	0.0632507	FALSE
Livestock	GCA_013899625.1	84	65	1281	3681	8.19264e-24	3.58156e-23	TRUE
Livestock	GCA_013899645.1	102	29	2260	2387	2.67711e-28	1.36339e-27	TRUE
Livestock	GCA_013899665.1	76	27	2091	2628	2.91064e-20	1.07303e-19	TRUE
Livestock	GCA_013899685.1	27	20	1597	2819	6.08489e-05	9.82332e-05	TRUE
Livestock	GCA_013899705.1	166	72	2060	2629	1.37022e-33	7.8708e-33	TRUE
Livestock	GCA_013899725.1	123	61	2267	2760	1.00522e-18	3.27556e-18	TRUE
Livestock	GCA_013899745.1	166	72	2060	2629	1.37022e-33	7.8708e-33	TRUE
Livestock	GCA_013899765.1	120	62	2221	2805	3.48025e-18	1.08813e-17	TRUE
Livestock	GCA_013899785.1	109	200	957	4460	2.14401e-18	6.74611e-18	TRUE
Livestock	GCA_013899805.1	166	72	2060	2629	1.37022e-33	7.8708e-33	TRUE
Livestock	GCA_013899825.1	99	191	988	3948	1.92249e-11	4.56591e-11	TRUE
Livestock	GCA_013899845.1	27	20	1597	2819	6.08489e-05	9.82332e-05	TRUE
Livestock	GCA_013899865.1	52	174	867	4176	0.0104459	0.0135086	TRUE
Livestock	GCA_013899885.1	59	142	1826	2915	0.000730082	0.00107021	TRUE
Livestock	GCA_013899905.1	81	61	1589	2959	5.85977e-13	1.52354e-12	TRUE
Livestock	GCA_013899925.1	62	89	1902	3001	0.456576	0.491392	FALSE
Livestock	GCA_013899945.1	102	18	2527	2112	1.54205e-36	9.76632e-36	TRUE
Livestock	GCA_013899965.1	37	95	1684	2788	0.00469154	0.00642	TRUE
Livestock	GCA_013899985.1	60	147	1826	2998	0.000922608	0.00132491	TRUE
Livestock	GCA_013900005.1	136	38	1861	3035	6.90478e-59	7.75218e-58	TRUE
Livestock	GCA_013900025.1	121	28	1658	3277	5.85327e-70	9.03598e-69	TRUE
Livestock	GCA_013900045.1	233	25	2674	2213	2.34363e-124	8.26968e-123	TRUE
Livestock	GCA_013900065.1	49	25	1601	2947	6.29336e-14	1.73683e-13	TRUE
Livestock	GCA_013900085.1	124	113	1339	3619	5.37358e-26	2.62827e-25	TRUE
Livestock	GCA_013900105.1	82	19	2003	2669	2.2197e-35	1.35374e-34	TRUE
Livestock	GCA_013900125.1	37	319	1159	3992	1.82709e-11	4.38147e-11	TRUE
Livestock	GCA_013900145.1	103	164	1479	3188	0.00261113	0.0036233	TRUE
Livestock	GCA_013900165.1	109	106	1590	3103	2.78242e-11	6.45312e-11	TRUE
Livestock	GCA_013900185.1	138	25	2106	2547	2.10242e-66	2.80701e-65	TRUE
Livestock	GCA_013900205.1	134	36	2263	2713	4.98618e-45	3.9098e-44	TRUE
Livestock	GCA_013900225.1	71	55	1742	2904	5.66762e-09	1.15694e-08	TRUE
Livestock	GCA_013900245.1	87	44	1123	3880	1.80836e-43	1.35353e-42	TRUE
Livestock	GCA_013900265.1	134	105	2062	2765	4.51607e-09	9.25701e-09	TRUE
Livestock	GCA_013900285.1	145	105	2068	2769	4.63024e-12	1.14942e-11	TRUE
Livestock	GCA_013900305.1	134	105	2062	2765	4.51607e-09	9.25701e-09	TRUE
Livestock	GCA_013900325.1	134	105	2062	2765	4.51607e-09	9.25701e-09	TRUE
Livestock	GCA_013900345.1	116	101	1421	3534	5.18588e-23	2.13485e-22	TRUE
Livestock	GCA_013921705.1	116	101	1421	3534	5.18588e-23	2.13485e-22	TRUE
Livestock	GCA_013921965.1	79	126	2131	2700	0.035109	0.0435775	TRUE
Livestock	GCA_013922265.1	49	35	1223	3449	2.02866e-15	5.89504e-15	TRUE
Livestock	GCA_013922565.1	86	79	2120	2740	0.00220868	0.0030909	TRUE
Livestock	GCA_013922765.1	36	160	1459	3350	8.91972e-06	1.52998e-05	TRUE
Livestock	GCA_013922965.1	96	17	2818	1456	1.72488e-19	5.87648e-19	TRUE
Livestock	GCA_013923185.1	20	145	1164	3497	4.49102e-06	7.98045e-06	TRUE
Livestock	GCA_013923405.1	54	25	2036	2631	5.87261e-11	1.33077e-10	TRUE
Livestock	GCA_013924065.1	10	88	149	4489	0.000774008	0.0011279	TRUE
Livestock	GCA_013924285.1	45	184	177	4753	4.58237e-24	2.03936e-23	TRUE
Livestock	GCA_013924565.1	4	230	130	4825	0.533562	0.564411	FALSE
Livestock	GCA_013924705.1	6	349	157	4989	0.156033	0.180939	FALSE
Livestock	GCA_013924945.1	3	136	94	4624	0.757426	0.781145	FALSE
Livestock	GCA_013927585.1	36	210	246	4754	3.70735e-10	7.8941e-10	TRUE
Livestock	GCA_013927845.1	32	218	282	4789	2.4469e-06	4.444e-06	TRUE
Livestock	GCA_013928145.1	18	475	114	5329	0.0193894	0.0246231	TRUE
Livestock	GCA_013928365.1	0	38	0	4299	NA	NA	NA
Livestock	GCA_013928605.1	134	258	271	4859	1.57039e-94	4.08301e-93	TRUE
Livestock	GCA_013928845.1	12	443	94	5342	0.130664	0.15332	FALSE
Livestock	GCA_013996575.1	59	65	867	3995	1.40901e-19	4.83367e-19	TRUE
Livestock	GCA_013996855.1	55	18	2181	2258	3.76841e-13	9.9021e-13	TRUE
Livestock	GCA_014042125.1	14	40	872	3501	0.198994	0.227028	FALSE
Livestock	GCA_014042135.1	105	73	1138	3651	2.1932e-37	1.42558e-36	TRUE
Livestock	GCA_014042145.1	10	50	790	3596	1	1	FALSE
Livestock	GCA_014042155.1	44	29	1393	3288	1.42892e-12	3.6386e-12	TRUE
Livestock	GCA_014104435.1	341	32	3958	1117	2.09166e-69	3.13115e-68	TRUE
Livestock	GCA_014104445.1	93	6	2766	1664	1.00974e-56	1.01798e-55	TRUE
Livestock	GCA_014104465.1	50	24	2373	2022	0.000187278	0.00029277	TRUE
Livestock	GCA_014104495.1	55	21	2372	2021	1.30335e-07	2.55498e-07	TRUE
Livestock	GCA_014104515.1	32	158	954	4038	0.451475	0.486962	FALSE
Livestock	GCA_014104525.1	105	84	2678	2109	0.921268	0.944204	FALSE
Livestock	GCA_014104535.1	588	120	4453	1256	2.88503e-15	8.33452e-15	TRUE
Livestock	GCA_014104555.1	63	117	1468	3524	0.041215	0.0506473	FALSE
Livestock	GCA_014104595.1	16	43	960	3414	0.245145	0.275858	FALSE
Livestock	GCA_014104615.1	10	49	764	3606	1	1	FALSE
Livestock	GCA_014104625.1	17	47	1019	3358	0.423194	0.459468	FALSE
Livestock	GCA_014104635.1	49	32	1883	2636	1.39662e-06	2.56479e-06	TRUE
Livestock	GCA_014104645.1	5	70	719	3830	0.0173274	0.0221182	TRUE
Livestock	GCA_014104695.1	50	31	1844	2676	8.23372e-08	1.63352e-07	TRUE
Livestock	GCA_014104715.1	39	24	1586	3004	1.84652e-09	3.86517e-09	TRUE
Livestock	GCA_014104725.1	178	82	2546	2526	1.55912e-20	5.87942e-20	TRUE
Livestock	GCA_014104735.1	20	37	943	3806	0.00133028	0.0019048	TRUE
Livestock	GCA_014104775.1	21	12	1282	2954	1.42793e-07	2.78814e-07	TRUE
Livestock	GCA_014104795.1	38	55	1162	3570	2.26777e-05	3.75933e-05	TRUE
Livestock	GCA_014104805.1	108	52	1944	2786	1.43142e-22	5.70258e-22	TRUE
Livestock	GCA_014104835.1	45	26	1497	3183	3.31685e-13	8.76217e-13	TRUE
Livestock	GCA_014104845.1	24	111	1142	3381	0.0244545	0.0308965	TRUE
Livestock	GCA_014104875.1	74	86	1533	3055	1.3037e-05	2.21315e-05	TRUE
Livestock	GCA_014104895.1	24	23	1240	3351	9.25044e-06	1.58122e-05	TRUE
Livestock	GCA_014104915.1	15	24	1060	3522	0.00799594	0.0103947	TRUE
Livestock	GCA_014104925.1	19	143	859	4100	0.0403002	0.049737	TRUE
Livestock	GCA_014104955.1	68	16	2503	2121	1.27217e-18	4.08086e-18	TRUE
Livestock	GCA_014104975.1	62	24	2328	2338	4.46673e-11	1.03111e-10	TRUE
Livestock	GCA_014104995.1	18	21	910	3340	2.89406e-05	4.76555e-05	TRUE
Livestock	GCA_014105005.1	37	59	1173	3045	0.00547137	0.00734472	TRUE
Livestock	GCA_014105035.1	155	81	2299	2440	5.76765e-16	1.75878e-15	TRUE
Livestock	GCA_014105055.1	109	199	956	4052	1.24707e-15	3.71117e-15	TRUE
Livestock	GCA_014105075.1	58	88	1420	3288	0.00221572	0.00309199	TRUE
Livestock	GCA_014105095.1	118	30	1610	3322	5.96052e-66	7.74868e-65	TRUE
Livestock	GCA_014105115.1	126	33	1636	3321	3.75375e-68	5.15098e-67	TRUE
Livestock	GCA_014105125.1	58	89	1420	3285	0.00242659	0.00337672	TRUE
Livestock	GCA_014105155.1	41	34	1504	3110	2.72184e-07	5.23186e-07	TRUE
Livestock	GCA_014105175.1	190	34	2677	2502	7.89182e-74	1.34433e-72	TRUE
Livestock	GCA_014105195.1	52	53	1676	4094	2.60925e-08	5.2611e-08	TRUE
Livestock	GCA_014105205.1	104	6	3094	1431	3.81525e-57	4.01008e-56	TRUE
Livestock	GCA_014105215.1	128	25	3022	1623	2.50233e-23	1.05654e-22	TRUE
Livestock	GCA_014105245.1	16	73	688	4418	0.174887	0.201855	FALSE
Livestock	GCA_014105275.1	38	56	1533	3194	0.0399819	0.0495015	TRUE
Livestock	GCA_014105295.1	54	121	1406	3501	0.421452	0.458584	FALSE
Livestock	GCA_014105305.1	39	111	1315	3486	0.753026	0.778384	FALSE
Livestock	GCA_014105315.1	29	43	1324	3309	0.00723244	0.00942698	TRUE
Livestock	GCA_014105325.1	40	62	778	4065	6.79312e-11	1.52017e-10	TRUE
Livestock	GCA_014105375.1	135	42	2111	2739	2.44443e-42	1.80231e-41	TRUE
Livestock	GCA_014105395.1	332	40	3213	1826	3.56421e-117	1.17381e-115	TRUE
Livestock	GCA_014105405.1	204	81	2651	2583	2.89064e-30	1.50313e-29	TRUE
Livestock	GCA_014105425.1	132	18	2166	2761	1.70582e-80	3.12103e-79	TRUE
Livestock	GCA_014105435.1	107	165	1984	3026	0.960559	0.982435	FALSE
Livestock	GCA_014105465.1	142	48	1873	3051	1.01204e-51	9.61442e-51	TRUE
Livestock	GCA_014105495.1	318	71	2589	2528	7.18351e-105	1.97147e-103	TRUE
Livestock	GCA_014105515.1	216	25	2448	2697	4.3435e-133	1.95063e-131	TRUE
Livestock	GCA_014105535.1	98	56	2059	2621	8.91947e-13	2.28301e-12	TRUE
Livestock	GCA_014105555.1	87	44	1597	3117	1.41765e-25	6.79922e-25	TRUE
Livestock	GCA_014105565.1	142	48	1872	3052	9.15116e-52	8.86407e-51	TRUE
Livestock	GCA_014105595.1	5	83	1168	3747	1.21897e-06	2.26381e-06	TRUE
Livestock	GCA_014105615.1	8	30	648	3863	0.174798	0.201855	FALSE
Livestock	GCA_014105635.1	101	152	1844	3116	0.234023	0.264547	FALSE
Livestock	GCA_014105655.1	9	23	874	4444	0.0516518	0.0631584	FALSE
Livestock	GCA_014105675.1	105	50	1914	3002	3.33875e-25	1.5708e-24	TRUE
Livestock	GCA_014105715.1	427	124	4171	1439	0.000268374	0.000414302	TRUE
Livestock	GCA_014105735.1	383	83	4118	1426	1.00787e-18	3.27556e-18	TRUE
Livestock	GCA_014105755.1	123	62	2238	2787	7.13884e-19	2.38283e-18	TRUE
Livestock	GCA_014105765.1	109	205	956	4466	1.10883e-17	3.4235e-17	TRUE
Livestock	GCA_014105785.1	136	39	1791	3101	1.22855e-60	1.44501e-59	TRUE
Livestock	GCA_014105815.1	179	31	2262	2511	2.98618e-83	5.90069e-82	TRUE
Livestock	GCA_014105835.1	135	33	1750	3048	1.44015e-68	2.03267e-67	TRUE
Livestock	GCA_014105855.1	138	36	1807	3045	5.88556e-65	7.45504e-64	TRUE
Livestock	GCA_014105865.1	254	181	2754	2692	5.87611e-07	1.10794e-06	TRUE
Livestock	GCA_014105875.1	83	31	1559	3303	1.55887e-35	9.626e-35	TRUE
Livestock	GCA_014105885.1	85	31	1566	3307	5.3987e-37	3.46358e-36	TRUE
Livestock	GCA_014105935.1	39	207	1101	3549	0.000639162	0.000945348	TRUE
Livestock	GCA_014105955.1	83	31	1590	3274	1.14896e-34	6.83839e-34	TRUE
Livestock	GCA_014105975.1	38	319	1156	3989	5.39579e-11	1.23404e-10	TRUE
Livestock	GCA_014105995.1	38	299	1156	4004	2.39257e-09	4.9661e-09	TRUE
Livestock	GCA_014106015.1	58	89	1652	3171	0.0863364	0.10302	FALSE
Livestock	GCA_014106035.1	53	10	3273	1055	0.0002747	0.000421434	TRUE
Livestock	GCA_014106055.1	40	115	1348	3358	0.409469	0.446529	FALSE
Livestock	GCA_014106065.1	53	10	3272	1055	0.000273836	0.000421418	TRUE
Livestock	GCA_014106085.1	89	76	2019	2842	8.78843e-06	1.51271e-05	TRUE
Livestock	GCA_014106095.1	61	96	1394	3435	0.000809219	0.0011723	TRUE
Livestock	GCA_014106115.1	58	98	1352	3356	0.00453763	0.00622663	TRUE
Livestock	GCA_014106155.1	58	71	1322	3369	3.96877e-07	7.56977e-07	TRUE
Livestock	GCA_014106165.1	58	70	1379	3310	1.38929e-06	2.56086e-06	TRUE
Livestock	GCA_014106195.1	93	73	2079	2783	1.31006e-06	2.42386e-06	TRUE
Livestock	GCA_014106215.1	87	79	2057	2805	0.000299581	0.000458183	TRUE
Livestock	GCA_014106225.1	105	89	1295	3626	1.31246e-25	6.35644e-25	TRUE
Livestock	GCA_014106255.1	49	35	1221	3450	1.8863e-15	5.54661e-15	TRUE
Livestock	GCA_014106275.1	59	46	1667	3007	9.72347e-09	1.97671e-08	TRUE
Livestock	GCA_014106285.1	147	20	2196	2729	2.96224e-88	7.31672e-87	TRUE
Livestock	GCA_014106295.1	78	34	1722	2895	5.27524e-23	2.15369e-22	TRUE
Livestock	GCA_014106325.1	45	22	1931	3184	6.28825e-12	1.5532e-11	TRUE
Livestock	GCA_014106355.1	56	25	2038	2626	7.53976e-12	1.85305e-11	TRUE
Livestock	GCA_014106375.1	56	26	2022	2643	1.89853e-11	4.53079e-11	TRUE
Livestock	GCA_014106395.1	100	255	1719	3355	0.00472181	0.00644357	TRUE
Livestock	GCA_014106415.1	99	255	1695	3378	0.00664457	0.00872983	TRUE
Livestock	GCA_014106425.1	42	43	1502	3152	2.79407e-05	4.6163e-05	TRUE
Livestock	GCA_014106475.1	98	259	1638	3436	0.0168756	0.0216533	TRUE
Livestock	GCA_014108885.1	116	101	1421	3534	5.18588e-23	2.13485e-22	TRUE
Livestock	GCA_014108905.1	177	2	3528	935	5.8635e-173	5.79314e-171	TRUE
Livestock	GCA_014108925.1	49	35	1223	3449	2.02866e-15	5.89504e-15	TRUE
Livestock	GCA_014108945.1	78	41	1899	2866	7.66267e-16	2.30815e-15	TRUE
Livestock	GCA_014108965.1	38	15	2192	2142	9.11933e-07	1.70642e-06	TRUE
Livestock	GCA_014108985.1	90	13	2853	1411	1.05458e-22	4.23547e-22	TRUE
Livestock	GCA_014109005.1	97	17	2858	1462	1.10189e-19	3.86053e-19	TRUE
Livestock	GCA_014109025.1	97	17	2858	1461	1.152e-19	3.97965e-19	TRUE
Livestock	GCA_014109045.1	346	107	3618	1831	1.71971e-18	5.44575e-18	TRUE
Livestock	GCA_014109065.1	54	25	2033	2631	5.57048e-11	1.26812e-10	TRUE
Livestock	GCA_014109085.1	55	25	2037	2631	2.04806e-11	4.79499e-11	TRUE
Livestock	GCA_014109105.1	55	25	2037	2635	1.93757e-11	4.57971e-11	TRUE
Livestock	GCA_014109125.1	55	26	2037	2632	8.3325e-11	1.85417e-10	TRUE
Livestock	GCA_014109285.1	100	262	1750	3338	0.000611917	0.000907927	TRUE
Livestock	GCA_014109385.1	68	74	1997	2732	0.0622032	0.0751305	FALSE
Livestock	GCA_014109545.1	100	263	1750	3338	0.000529293	0.000792336	TRUE
Livestock	GCA_014109625.1	99	260	1751	3324	0.000507302	0.000761725	TRUE
Livestock	GCA_014109645.1	47	90	1519	3222	0.482659	0.513942	FALSE
Livestock	GCA_014109665.1	47	90	1519	3221	0.482731	0.513942	FALSE
Livestock	GCA_014109685.1	100	261	1750	3327	0.000612024	0.000907927	TRUE
Livestock	GCA_014794165.1	223	27	2526	2297	6.98191e-117	2.15566e-115	TRUE
Wastewater Treatment Works	GCA_013725375.1	8	25	736	3752	0.166155	0.176594	FALSE
Wastewater Treatment Works	GCA_013725775.1	43	35	1743	2839	2.94962e-05	4.04576e-05	TRUE
Wastewater Treatment Works	GCA_013726815.1	7	53	677	3903	0.61656	0.63213	FALSE
Wastewater Treatment Works	GCA_013727075.1	123	13	2766	1710	5.5171e-53	3.9999e-52	TRUE
Wastewater Treatment Works	GCA_013727815.1	170	56	2244	2656	9.33776e-45	5.12315e-44	TRUE
Wastewater Treatment Works	GCA_013728735.1	201	91	2069	3095	9.58651e-48	5.89715e-47	TRUE
Wastewater Treatment Works	GCA_013729295.1	78	28	2912	1824	5.06586e-06	7.24204e-06	TRUE
Wastewater Treatment Works	GCA_013729535.1	163	62	1657	3480	1.46192e-67	1.41318e-66	TRUE
Wastewater Treatment Works	GCA_013730915.1	76	38	873	3700	1.37197e-44	7.32921e-44	TRUE
Wastewater Treatment Works	GCA_013731515.1	166	90	1352	3751	7.36351e-65	6.79452e-64	TRUE
Wastewater Treatment Works	GCA_013732175.1	108	163	1435	3647	2.62929e-07	3.95368e-07	TRUE
Wastewater Treatment Works	GCA_013733565.1	100	121	1391	3604	5.06932e-12	9.99099e-12	TRUE
Wastewater Treatment Works	GCA_013733775.1	119	53	1607	4014	4.74289e-50	3.10583e-49	TRUE
Wastewater Treatment Works	GCA_013736395.1	100	87	1397	3689	8.93258e-22	2.41775e-21	TRUE
Wastewater Treatment Works	GCA_013736615.1	69	39	2117	2670	2.00838e-09	3.36943e-09	TRUE
Wastewater Treatment Works	GCA_013737205.1	292	86	2406	4025	1.43518e-123	7.28355e-122	TRUE
Wastewater Treatment Works	GCA_013737895.1	208	45	1941	4001	4.74221e-129	3.20889e-127	TRUE
Wastewater Treatment Works	GCA_013739155.1	64	5	1751	2943	2.92433e-61	2.58104e-60	TRUE
Wastewater Treatment Works	GCA_013739975.1	76	10	2441	1938	3.89114e-34	1.54883e-33	TRUE
Wastewater Treatment Works	GCA_013740395.1	123	37	2810	2011	1.18574e-17	2.83183e-17	TRUE
Wastewater Treatment Works	GCA_013741635.1	202	43	2827	2211	3.62321e-54	2.72412e-53	TRUE
Wastewater Treatment Works	GCA_013741855.1	166	239	2391	2935	0.0329614	0.0373808	TRUE
Wastewater Treatment Works	GCA_013742135.1	166	239	2387	2935	0.0328929	0.0373808	TRUE
Wastewater Treatment Works	GCA_013742835.1	272	8	3959	1063	1.22279e-161	1.24113e-159	TRUE
Wastewater Treatment Works	GCA_013743505.1	35	73	1234	3552	0.0564373	0.0629493	FALSE
Wastewater Treatment Works	GCA_013744185.1	106	26	2457	2160	4.27311e-28	1.49559e-27	TRUE
Wastewater Treatment Works	GCA_013745955.1	91	78	1810	3029	4.47166e-09	7.38006e-09	TRUE
Wastewater Treatment Works	GCA_013746875.1	257	28	3116	1796	8.54383e-101	1.33415e-99	TRUE
Wastewater Treatment Works	GCA_013747515.1	53	52	1354	4362	2.05869e-13	4.22135e-13	TRUE
Wastewater Treatment Works	GCA_013747975.1	74	10	1242	3309	3.23536e-68	3.28389e-67	TRUE
Wastewater Treatment Works	GCA_013748455.1	222	69	1571	3661	2.44678e-118	8.27826e-117	TRUE
Wastewater Treatment Works	GCA_013749975.1	262	275	2281	3005	0.000180674	0.000238161	TRUE
Wastewater Treatment Works	GCA_013750175.1	95	36	1997	3047	5.19246e-29	1.95198e-28	TRUE
Wastewater Treatment Works	GCA_013750375.1	124	57	1471	3049	1.10038e-42	5.31851e-42	TRUE
Wastewater Treatment Works	GCA_013750815.1	259	74	1955	3212	1.76492e-111	3.98087e-110	TRUE
Wastewater Treatment Works	GCA_013751075.1	131	94	1824	3109	8.28501e-19	2.00221e-18	TRUE
Wastewater Treatment Works	GCA_013751295.1	162	51	2603	3424	1.69399e-50	1.14626e-49	TRUE
Wastewater Treatment Works	GCA_013751495.1	48	118	1968	2689	5.98016e-06	8.48932e-06	TRUE
Wastewater Treatment Works	GCA_013752075.1	187	77	2297	2890	9.95752e-40	4.49195e-39	TRUE
Wastewater Treatment Works	GCA_013752295.1	119	28	2152	2419	6.22112e-43	3.08021e-42	TRUE
Wastewater Treatment Works	GCA_013782445.1	151	60	1155	3728	1.73961e-85	2.20713e-84	TRUE
Wastewater Treatment Works	GCA_013783465.1	49	65	1023	3557	2.59172e-09	4.31246e-09	TRUE
Wastewater Treatment Works	GCA_013783685.1	125	12	3104	1556	1.21473e-48	7.70595e-48	TRUE
Wastewater Treatment Works	GCA_013783905.1	142	46	1075	3813	3.05205e-97	4.42547e-96	TRUE
Wastewater Treatment Works	GCA_013784085.1	34	34	1510	2853	0.000530606	0.000673206	TRUE
Wastewater Treatment Works	GCA_013784845.1	112	69	2410	3563	2.2539e-16	5.14091e-16	TRUE
Wastewater Treatment Works	GCA_013785265.1	119	94	1476	3576	4.55178e-26	1.42156e-25	TRUE
Wastewater Treatment Works	GCA_013785465.1	57	27	1787	2692	1.06171e-13	2.22192e-13	TRUE
Wastewater Treatment Works	GCA_013785665.1	29	28	1550	3055	0.000424732	0.0005457	TRUE
Wastewater Treatment Works	GCA_013785825.1	152	58	2086	2757	2.19964e-38	9.70712e-38	TRUE
Wastewater Treatment Works	GCA_013786125.1	74	74	1509	3162	6.64377e-09	1.08765e-08	TRUE
Wastewater Treatment Works	GCA_013786165.1	124	42	1713	2848	3.84681e-46	2.23115e-45	TRUE
Wastewater Treatment Works	GCA_013786185.1	130	97	1466	3407	4.92822e-29	1.9239e-28	TRUE
Wastewater Treatment Works	GCA_013786785.1	35	29	1286	3044	6.96342e-08	1.08737e-07	TRUE
Wastewater Treatment Works	GCA_013789905.1	143	35	2832	1998	6.80258e-28	2.34055e-27	TRUE
Wastewater Treatment Works	GCA_013790145.1	158	34	2298	2977	8.71457e-70	9.31083e-69	TRUE
Wastewater Treatment Works	GCA_013790245.1	182	152	2871	2409	0.938802	0.943449	FALSE
Wastewater Treatment Works	GCA_013790285.1	23	18	836	3765	4.77189e-11	8.64906e-11	TRUE
Wastewater Treatment Works	GCA_013790405.1	155	151	1445	3887	5.08422e-29	1.94735e-28	TRUE
Wastewater Treatment Works	GCA_013790635.1	37	95	1478	2990	0.158135	0.170752	FALSE
Wastewater Treatment Works	GCA_013791815.1	76	19	2042	2532	7.22287e-29	2.61829e-28	TRUE
Wastewater Treatment Works	GCA_013791985.1	63	34	2142	2390	2.01745e-07	3.07926e-07	TRUE
Wastewater Treatment Works	GCA_013795065.1	116	40	2066	2803	2.867e-34	1.164e-33	TRUE
Wastewater Treatment Works	GCA_013795285.1	82	80	944	3968	1.40156e-27	4.58898e-27	TRUE
Wastewater Treatment Works	GCA_013795545.1	223	68	1647	3575	3.40243e-114	9.86705e-113	TRUE
Wastewater Treatment Works	GCA_013795795.1	221	73	1550	3667	5.40321e-114	1.37106e-112	TRUE
Wastewater Treatment Works	GCA_013796065.1	249	26	1642	3408	1.0603e-230	2.15241e-228	TRUE
Wastewater Treatment Works	GCA_013797045.1	94	51	1918	2677	7.58427e-16	1.69187e-15	TRUE
Wastewater Treatment Works	GCA_013797825.1	167	174	2383	2877	0.0530048	0.0594473	FALSE
Wastewater Treatment Works	GCA_013798625.1	20	133	647	4211	1	1	FALSE
Wastewater Treatment Works	GCF_013624225.1	26	38	663	5086	1.80352e-11	3.42163e-11	TRUE
Wastewater Treatment Works	GCF_013624375.1	256	121	2601	3683	1.23072e-52	8.61505e-52	TRUE
Wastewater Treatment Works	GCF_013624605.1	9	56	856	3900	0.469715	0.48649	FALSE
Wastewater Treatment Works	GCF_013624775.1	91	77	1716	3795	7.03357e-16	1.58646e-15	TRUE
Wastewater Treatment Works	GCF_013624995.1	9	56	856	3965	0.467667	0.48649	FALSE
Wastewater Treatment Works	GCF_013625115.1	24	30	983	3730	2.69656e-06	3.88228e-06	TRUE
Wastewater Treatment Works	GCF_013625265.1	39	7	1453	3191	6.12988e-29	2.26248e-28	TRUE
Wastewater Treatment Works	GCF_013625435.1	35	23	1379	3244	2.71768e-10	4.67533e-10	TRUE
Wastewater Treatment Works	GCF_013625575.1	40	9	1380	3250	3.60953e-27	1.16307e-26	TRUE
Wastewater Treatment Works	GCF_013625795.1	3	15	539	4097	0.454591	0.47568	FALSE
Wastewater Treatment Works	GCF_013629235.1	29	20	915	3667	1.19294e-13	2.47109e-13	TRUE
Wastewater Treatment Works	GCF_013629455.1	56	15	2158	2807	3.20637e-21	8.45315e-21	TRUE
Wastewater Treatment Works	GCF_013629675.1	68	27	1802	2968	7.54008e-22	2.06843e-21	TRUE
Wastewater Treatment Works	GCF_013635015.1	176	158	2071	4066	3.16034e-21	8.44144e-21	TRUE
Wastewater Treatment Works	GCF_013635255.1	33	25	654	4126	7.08465e-20	1.77554e-19	TRUE
Wastewater Treatment Works	GCF_013635495.1	41	23	1440	3370	7.37734e-14	1.57642e-13	TRUE
Wastewater Treatment Works	GCF_013635755.1	82	8	3768	891	1.39502e-12	2.80384e-12	TRUE
Wastewater Treatment Works	GCF_013724425.1	59	16	3525	1654	9.35083e-05	0.000124883	TRUE
Wastewater Treatment Works	GCF_013724605.1	57	73	1458	4170	6.14231e-08	9.66581e-08	TRUE
Wastewater Treatment Works	GCF_013724765.1	60	13	2417	2803	1.15422e-24	3.49712e-24	TRUE
Wastewater Treatment Works	GCF_013724985.1	4	18	1403	3007	0.162649	0.174697	FALSE
Wastewater Treatment Works	GCF_013725165.1	117	16	3467	1972	2.26953e-36	9.59821e-36	TRUE
Wastewater Treatment Works	GCF_013725595.1	92	25	3127	2189	1.99541e-15	4.40292e-15	TRUE
Wastewater Treatment Works	GCF_013725995.1	91	17	3299	1404	2.54798e-12	5.07098e-12	TRUE
Wastewater Treatment Works	GCF_013726215.1	12	24	1437	3009	0.767488	0.779	FALSE
Wastewater Treatment Works	GCF_013726395.1	26	12	1488	3051	7.09577e-10	1.20037e-09	TRUE
Wastewater Treatment Works	GCF_013726615.1	29	15	2183	2755	2.45444e-05	3.41268e-05	TRUE
Wastewater Treatment Works	GCF_013727235.1	176	79	3513	1954	0.00465902	0.00562965	TRUE
Wastewater Treatment Works	GCF_013727455.1	95	23	3121	2200	3.26177e-19	8.07488e-19	TRUE
Wastewater Treatment Works	GCF_013727635.1	3	44	642	4506	0.230158	0.243345	FALSE
Wastewater Treatment Works	GCF_013728095.1	85	31	2623	2720	8.3704e-17	1.9309e-16	TRUE
Wastewater Treatment Works	GCF_013728275.1	2	38	790	4580	0.0758387	0.0841271	FALSE
Wastewater Treatment Works	GCF_013728515.1	61	25	2866	2609	2.38425e-08	3.81104e-08	TRUE
Wastewater Treatment Works	GCF_013728935.1	43	7	3028	1715	7.62516e-12	1.4742e-11	TRUE
Wastewater Treatment Works	GCF_013729075.1	12	27	701	4572	0.00117034	0.00144865	TRUE
Wastewater Treatment Works	GCF_013729795.1	102	33	3575	1939	1.04868e-06	1.52059e-06	TRUE
Wastewater Treatment Works	GCF_013729995.1	33	17	1525	3167	4.67562e-11	8.55092e-11	TRUE
Wastewater Treatment Works	GCF_013730235.1	71	35	2282	3668	3.40447e-17	8.03613e-17	TRUE
Wastewater Treatment Works	GCF_013730455.1	33	17	1525	3167	4.67562e-11	8.55092e-11	TRUE
Wastewater Treatment Works	GCF_013730675.1	20	20	725	4303	4.988e-10	8.50893e-10	TRUE
Wastewater Treatment Works	GCF_013731155.1	66	30	1557	3074	2.54898e-22	7.08826e-22	TRUE
Wastewater Treatment Works	GCF_013731305.1	26	31	787	4627	7.16179e-11	1.2753e-10	TRUE
Wastewater Treatment Works	GCF_013731735.1	174	38	2561	3293	3.21898e-75	3.63029e-74	TRUE
Wastewater Treatment Works	GCF_013731955.1	1	25	1003	3639	0.0189468	0.0221046	TRUE
Wastewater Treatment Works	GCF_013732395.1	103	32	3576	1997	3.60868e-08	5.72315e-08	TRUE
Wastewater Treatment Works	GCF_013732655.1	254	53	2962	3374	1.22871e-102	2.07857e-101	TRUE
Wastewater Treatment Works	GCF_013732895.1	34	65	1114	3800	0.00160276	0.00197188	TRUE
Wastewater Treatment Works	GCF_013733095.1	83	23	3692	1880	4.0068e-07	5.95679e-07	TRUE
Wastewater Treatment Works	GCF_013733395.1	102	10	2643	2175	5.75042e-58	4.48975e-57	TRUE
Wastewater Treatment Works	GCF_013734035.1	118	17	2277	3397	1.04566e-76	1.24864e-75	TRUE
Wastewater Treatment Works	GCF_013734275.1	70	80	931	4080	5.99395e-21	1.55996e-20	TRUE
Wastewater Treatment Works	GCF_013734595.1	265	144	1917	4465	1.73541e-86	2.34859e-85	TRUE
Wastewater Treatment Works	GCF_013734915.1	61	90	968	3892	5.87919e-12	1.14757e-11	TRUE
Wastewater Treatment Works	GCF_013735155.1	50	40	1887	3503	1.0202e-07	1.56894e-07	TRUE
Wastewater Treatment Works	GCF_013735435.1	95	41	2397	3432	5.06623e-23	1.46921e-22	TRUE
Wastewater Treatment Works	GCF_013735895.1	135	58	1959	3809	3.47628e-46	2.07555e-45	TRUE
Wastewater Treatment Works	GCF_013736155.1	143	22	1952	3939	1.24297e-106	2.38585e-105	TRUE
Wastewater Treatment Works	GCF_013736875.1	146	21	5477	1053	0.000697946	0.000880018	TRUE
Wastewater Treatment Works	GCF_013737455.1	106	32	3693	1887	4.0201e-07	5.95679e-07	TRUE
Wastewater Treatment Works	GCF_013737695.1	204	17	3381	2130	1.29283e-106	2.38585e-105	TRUE
Wastewater Treatment Works	GCF_013738135.1	112	56	3057	2318	2.66513e-05	3.68042e-05	TRUE
Wastewater Treatment Works	GCF_013738375.1	101	84	1394	3675	2.58599e-23	7.60805e-23	TRUE
Wastewater Treatment Works	GCF_013738635.1	57	27	2643	2683	2.36757e-07	3.58669e-07	TRUE
Wastewater Treatment Works	GCF_013738915.1	87	34	3584	1744	0.0457866	0.0516372	FALSE
Wastewater Treatment Works	GCF_013739375.1	39	21	1632	3214	1.49587e-11	2.86473e-11	TRUE
Wastewater Treatment Works	GCF_013739595.1	74	27	1132	3767	2.78134e-45	1.56837e-44	TRUE
Wastewater Treatment Works	GCF_013739755.1	96	14	2728	2384	1.82099e-42	8.59675e-42	TRUE
Wastewater Treatment Works	GCF_013740195.1	52	13	1852	3119	5.4246e-26	1.66848e-25	TRUE
Wastewater Treatment Works	GCF_013740655.1	21	34	1025	3689	0.000828649	0.00103837	TRUE
Wastewater Treatment Works	GCF_013740875.1	59	25	2359	2714	2.35622e-11	4.38818e-11	TRUE
Wastewater Treatment Works	GCF_013741155.1	114	20	2897	2391	2.42131e-40	1.1171e-39	TRUE
Wastewater Treatment Works	GCF_013741395.1	90	79	1686	3738	7.19048e-15	1.55284e-14	TRUE
Wastewater Treatment Works	GCF_013742375.1	49	37	1369	3432	1.13302e-12	2.30003e-12	TRUE
Wastewater Treatment Works	GCF_013742615.1	136	64	2748	2406	1.99507e-11	3.74999e-11	TRUE
Wastewater Treatment Works	GCF_013743295.1	71	17	1452	3149	4.04616e-43	2.05343e-42	TRUE
Wastewater Treatment Works	GCF_013743755.1	43	16	984	3488	1.33535e-27	4.44386e-27	TRUE
Wastewater Treatment Works	GCF_013743935.1	70	16	1459	3145	1.25546e-43	6.53484e-43	TRUE
Wastewater Treatment Works	GCF_013744415.1	42	14	1554	3032	3.91846e-19	9.58371e-19	TRUE
Wastewater Treatment Works	GCF_013744615.1	25	39	662	5013	2.17154e-10	3.76772e-10	TRUE
Wastewater Treatment Works	GCF_013745295.1	8	39	523	4547	0.0955893	0.10546	FALSE
Wastewater Treatment Works	GCF_013745515.1	4	95	548	4154	0.00943482	0.0112004	TRUE
Wastewater Treatment Works	GCF_013745755.1	28	30	1883	3139	0.0236826	0.0271614	TRUE
Wastewater Treatment Works	GCF_013746155.1	65	14	3499	1643	1.80938e-08	2.91511e-08	TRUE
Wastewater Treatment Works	GCF_013746415.1	62	16	3546	1594	4.6203e-05	6.25281e-05	TRUE
Wastewater Treatment Works	GCF_013746655.1	67	49	1241	3638	6.31397e-21	1.62245e-20	TRUE
Wastewater Treatment Works	GCF_013747035.1	58	25	1448	3127	1.1466e-22	3.23276e-22	TRUE
Wastewater Treatment Works	GCF_013747275.1	41	16	2524	2349	7.13401e-07	1.04942e-06	TRUE
Wastewater Treatment Works	GCF_013747755.1	66	19	2189	2930	9.47932e-24	2.82986e-23	TRUE
Wastewater Treatment Works	GCF_013748235.1	53	19	2736	2083	8.61373e-07	1.25798e-06	TRUE
Wastewater Treatment Works	GCF_013748855.1	32	17	2787	2355	0.0130794	0.0153474	TRUE
Wastewater Treatment Works	GCF_013749075.1	42	35	994	4191	4.96958e-17	1.15957e-16	TRUE
Wastewater Treatment Works	GCF_013749535.1	57	7	3097	1975	7.50771e-23	2.14657e-22	TRUE
Wastewater Treatment Works	GCF_013749735.1	28	38	1202	3825	5.24137e-05	7.04634e-05	TRUE
Wastewater Treatment Works	GCF_013750595.1	29	61	955	4913	2.22887e-05	3.14208e-05	TRUE
Wastewater Treatment Works	GCF_013751655.1	39	16	1964	2812	5.9572e-11	1.07019e-10	TRUE
Wastewater Treatment Works	GCF_013751895.1	72	13	2117	2694	1.3092e-36	5.65465e-36	TRUE
Wastewater Treatment Works	GCF_013781945.1	1	27	968	3644	0.0129856	0.0153261	TRUE
Wastewater Treatment Works	GCF_013781965.1	45	12	3058	2026	8.01592e-08	1.24216e-07	TRUE
Wastewater Treatment Works	GCF_013781985.1	72	17	2785	2417	4.46946e-20	1.13413e-19	TRUE
Wastewater Treatment Works	GCF_013782005.1	76	44	2674	1843	0.127978	0.139675	FALSE
Wastewater Treatment Works	GCF_013782105.1	139	16	1755	3644	6.03615e-122	2.45068e-120	TRUE
Wastewater Treatment Works	GCF_013782625.1	12	13	905	3645	0.000134412	0.000178338	TRUE
Wastewater Treatment Works	GCF_013782845.1	77	16	3214	1882	4.01614e-15	8.7664e-15	TRUE
Wastewater Treatment Works	GCF_013783065.1	85	9	2301	2855	1.03098e-59	8.37154e-59	TRUE
Wastewater Treatment Works	GCF_013783245.1	14	25	835	4317	0.000483925	0.000617841	TRUE
Wastewater Treatment Works	GCF_013784065.1	29	38	1471	3506	0.00236224	0.00288876	TRUE
Wastewater Treatment Works	GCF_013784105.1	0	76	0	4725	NA	NA	FALSE
Wastewater Treatment Works	GCF_013784225.1	25	35	1218	3295	0.00282388	0.00343262	TRUE
Wastewater Treatment Works	GCF_013784425.1	50	23	2706	1725	0.0234239	0.0270174	TRUE
Wastewater Treatment Works	GCF_013784645.1	93	14	1852	2878	1.0422e-60	8.81523e-60	TRUE
Wastewater Treatment Works	GCF_013785085.1	18	24	1479	2911	0.110399	0.12114	FALSE
Wastewater Treatment Works	GCF_013785525.1	10	30	1294	3122	0.666985	0.680392	FALSE
Wastewater Treatment Works	GCF_013786025.1	13	25	1508	2907	0.889393	0.898242	FALSE
Wastewater Treatment Works	GCF_013786145.1	56	52	1663	3638	1.04768e-08	1.70143e-08	TRUE
Wastewater Treatment Works	GCF_013786205.1	106	32	2443	2504	2.73483e-26	8.67455e-26	TRUE
Wastewater Treatment Works	GCF_013786345.1	52	27	3107	1962	0.164733	0.176004	FALSE
Wastewater Treatment Works	GCF_013786565.1	27	25	1716	3378	0.000340764	0.00044343	TRUE
Wastewater Treatment Works	GCF_013790265.1	17	14	1475	3256	0.000315718	0.000413489	TRUE
Wastewater Treatment Works	GCF_013790835.1	61	22	3471	1792	0.00680905	0.00817891	TRUE
Wastewater Treatment Works	GCF_013791065.1	72	54	1899	3389	8.10717e-11	1.43109e-10	TRUE
Wastewater Treatment Works	GCF_013791265.1	27	10	1566	3708	1.05242e-13	2.22192e-13	TRUE
Wastewater Treatment Works	GCF_013791465.1	29	16	2463	2667	0.000905778	0.00112805	TRUE
Wastewater Treatment Works	GCF_013791615.1	41	16	2098	2656	1.68903e-10	2.95581e-10	TRUE
Wastewater Treatment Works	GCF_013792125.1	32	64	1953	3032	0.156454	0.169841	FALSE
Wastewater Treatment Works	GCF_013792365.1	14	27	1386	3471	0.285319	0.300103	FALSE
Wastewater Treatment Works	GCF_013792545.1	106	21	2880	2483	8.91732e-35	3.69432e-34	TRUE
Wastewater Treatment Works	GCF_013794885.1	88	32	3401	1961	4.45043e-05	6.06333e-05	TRUE
Wastewater Treatment Works	GCF_013796245.1	45	23	966	4417	1.00189e-27	3.38973e-27	TRUE
Wastewater Treatment Works	GCF_013796485.1	45	24	905	4479	2.15756e-28	7.68393e-28	TRUE
Wastewater Treatment Works	GCF_013796805.1	67	50	3422	1939	0.0202861	0.0235318	TRUE
Wastewater Treatment Works	GCF_013797345.1	60	15	3340	1514	2.24988e-05	3.14984e-05	TRUE
Wastewater Treatment Works	GCF_013797615.1	39	11	3140	1658	0.000363629	0.00047017	TRUE
Wastewater Treatment Works	GCF_013798115.1	28	71	1640	3576	0.478576	0.493152	FALSE
Wastewater Treatment Works	GCF_013798355.1	69	35	2982	2115	0.00768593	0.0091779	TRUE
